# Supplementary material for: Overview of the SARS-CoV-2 genotypes circulating in Latin America during 2021
Source: Front Public Health. 2023 Mar 2;11:1095202. doi: 10.3389/fpubh.2023.1095202 (PMC10018007; doi:10.3389/fpubh.2023.1095202)
Supplement: Supplementary file 1 [file Table_1.XLSX]

## Sheet: SecuencesID-GISAID
Supplementary file part 1. Sequences of SARS-CoV-2 deposited in GISAID database
Country	Number of sequences	GISAID sequence ID
Argentina	220	EPI_ISL_14434221 to EPI_ISL_14434439
Bolivia	94	EPI_ISL_8800557 to EPI_ISL_8800650
Costa Rica	190	EPI_ISL_7711623 to EPI_ISL_7711812
Colombia	147	EPI_ISL_10072006 to EPI_ISL_10072040, EPI_ISL_10080356 to EPI_ISL_10080397, and EPI_ISL_10103718 to EPI_ISL_10103787
Mexico	472	EPI_ISL_7812841 to EPI_ISL_781331
Peru	244	EPI_ISL_7961237 to EPI_ISL_7961355, EPI_ISL_7961357 to EPI_ISL_7961418, and EPI_ISL_7961420 to EPI_ISL_7961482
Brazil	167	EPI_ISL_3356365, EPI_ISL_3356366, EPI_ISL_3356377, EPI_ISL_3370010, EPI_ISL_3368910, EPI_ISL_3370006, EPI_ISL_3370014, EPI_ISL_3370015, EPI_ISL_3369997, EPI_ISL_3370007, EPI_ISL_3369998, EPI_ISL_3369999, EPI_ISL_3370000, EPI_ISL_3370001, EPI_ISL_3370002, EPI_ISL_3370008, EPI_ISL_3370013, EPI_ISL_3370003, EPI_ISL_3370004, EPI_ISL_3370011, EPI_ISL_3370009, EPI_ISL_3370005, EPI_ISL_3370012, EPI_ISL_…
Total	1534

## Sheet: Full list of lineages
Supplementary file part 2. Full list of PANGOLIN lineages in reports worldwide
Lineage	Most common countries	Earliest date	# designated	# assigned	Description
A	United States of America 27.0%, United_Arab_Emirates 12.0%, China 9.0%, Germany 8.0%, Canada 5.0%	2019-12-30	1698	2287	Root of the pandemic lies within lineage A. Many sequences originating from China and many global exports; including to South East Asia Japan South Korea Australia the USA and Europe represented in this lineage
A.1	United States of America 81.0%, Australia 9.0%, Canada 6.0%, United Kingdom 1.0%, Iceland 1.0%	2020-02-22	2699	3033	USA lineage
A.2	Spain 69.0%, United Kingdom 6.0%, Panama 5.0%, United States of America 4.0%, Canary_Islands 2.0%	2020-02-17	1107	1287	Mostly Spanish lineage now includes South and Central American sequences, other European countries and Kazakhstan.
A.2.2	Australia 92.0%, New_Zealand 2.0%, Canada 2.0%, United States of America 2.0%, United Kingdom 1.0%	2020-03-17	473	563	Australian lineage
A.2.3	United Kingdom 100.0%, Spain 0.0%	2020-03-12	167	201	Scottish lineage
A.2.4	Panama 96.0%, Costa_Rica 2.0%, Northern_Mariana_Islands 1.0%, United States of America 1.0%, United Kingdom 0.0%	2020-02-04	110	243	Panama lineage
A.2.5	United States of America 51.0%, Panama 18.0%, Guatemala 8.0%, Mexico 5.0%, El_Salvador 4.0%	2020-04-15	1028	1935	Central American/ USA lineage
A.2.5.1	Costa_Rica 31.0%, United States of America 27.0%, Panama 15.0%, Germany 5.0%, United Kingdom 2.0%	2020-04-14	135	328	Costa Rica lineage from pango-designation issue #33
A.2.5.2	Canada 73.0%, United States of America 10.0%, Panama 6.0%, Italy 6.0%, Costa_Rica 2.0%	2020-04-12	260	1015	Predominantly Italy lineage
A.2.5.3	Ecuador 76.0%, United States of America 11.0%, Spain 4.0%, Czech_Republic 4.0%, Panama 2.0%	2020-03-06	57	100	Predominantly Ecuador lineage, from pango-designation issue #168
A.3	United States of America 91.0%, Panama 3.0%, Canada 2.0%, Taiwan 1.0%, India 1.0%	2020-03-11	361	466	USA lineage
A.4	United States of America 97.0%, Canada 1.0%, Slovenia 1.0%	2020-03-11	61	78	USA lineage
A.5	Spain 65.0%, United Kingdom 13.0%, Uruguay 4.0%, Peru 2.0%, Portugal 2.0%	2020-03-01	439	493	A lineage with a lot of representation from Spanish-speaking countries. A Spanish/ South-American lineage, but now with sequences from an outbreak in Scotland. Also now includes what was previously A.10.
A.6	Thailand 93.0%, Japan 2.0%, Singapore 2.0%, Hong_Kong 2.0%, Cambodia 1.0%	2020-01-23	164	175	Thai lineage
A.7	India 94.0%, United States of America 6.0%	2020-05-06	17	18	Indian lineage
A.9	India 95.0%, Germany 5.0%	2020-03-21	19	19	Indian lineage
A.11	Ghana 53.0%, Senegal 26.0%, Burkina_Faso 5.0%, New_Zealand 5.0%, United Kingdom 5.0%	2020-03-20	10	19	Ghana/ Senegal lineage
A.12	Sierra_Leone 83.0%, United Kingdom 17.0%	2020-04-10	6	6	Sierra Leone lineage
A.15	Denmark 87.0%, France 7.0%, Sweden 6.0%	2020-04-20	62	68	Sweden/ Denmark lineage
A.16	Japan 100.0%	2020-02-15	53	62	Japanese lineage
A.17	France 82.0%, United States of America 9.0%, China 9.0%	2020-01-25	10	11	French lineage
A.18	Cote_d'Ivoire 59.0%, Burkina_Faso 29.0%, Senegal 6.0%, France 6.0%	2020-06-21	10	17	Cote d'Ivoire/ Burkina Faso lineage
A.19	Burkina_Faso 44.0%, Cote_d'Ivoire 44.0%, Italy 3.0%, Australia 2.0%, Canada 1.0%	2020-06-04	62	101	Cote d'Ivoire/ Burkina Faso lineage
A.21	Burkina_Faso 27.0%, France 27.0%, United States of America 11.0%, Portugal 5.0%, Spain 4.0%	2020-04-10	62	286	Mali/ Burkina Faso lineage
A.22	United_Arab_Emirates 71.0%, Uganda 7.0%, Hong_Kong 7.0%, Zambia 7.0%, Oman 7.0%	2020-03-15	13	14	UAE lineage
A.23	Uganda 79.0%, Kenya 15.0%, United States of America 4.0%, United Kingdom 1.0%	2020-08-14	51	92	Ugandan lineage
A.23.1	Canada 35.0%, United Kingdom 15.0%, Uganda 13.0%, Rwanda 11.0%, United States of America 7.0%	2020-09-21	263	1196	International lineage with a number of variants of potential biological concern, including 681R
A.24	South_Korea 64.0%, Uzbekistan 21.0%, Singapore 7.0%, United States of America 7.0%	2020-03-22	9	14	South Korean lineage
A.25	Uganda 48.0%, Kenya 23.0%, United Kingdom 16.0%, Australia 9.0%, South_Sudan 2.0%	2020-06-08	27	44	Ugandan lineage
A.26	United Kingdom 100.0%	2020-03-31	15	13	UK lineage
A.27	France 39.0%, Germany 7.0%, Slovenia 7.0%, Niger 4.0%, Cote_d'Ivoire 4.0%	2020-07-10	24	602	Mayotte/ European cluster with 18 changes in the long branch leading to this cluster, including 7 NS changes in the spike (L18F, L452R, N501Y, A653V, H655Y, D796Y, G1219V), on a 614D background. pango-designation issue #11.
A.28	France 34.0%, Canary_Islands 13.0%, Belgium 9.0%, Turkey 8.0%, Egypt 7.0%	2020-07-22	66	271	This lineage has 9 changes on its basal branch, including the 69-70del, N501T (not Y) and H655Y. (This variant is picked up by the qPCR S drop). pango-designation issue #12
A.29	United Kingdom 55.0%, Turkey 9.0%, Sudan 8.0%, Germany 5.0%, India 4.0%	2020-08-21	108	159	Lineage circulating in multiple countries from pango-designation issue #78
A.30	Angola 75.0%, Sweden 25.0%	2021-02-13	5	4	Lineage in several countries, associated with travel from Tanzania, from pango-designation issue #138
B	United States of America 37.0%, United Kingdom 20.0%, China 8.0%, Mexico 6.0%, Germany 3.0%	2019-12-24	4009	8877	Second major haplotype (and first to be discovered)
B.1	United States of America 47.0%, United Kingdom 8.0%, Turkey 6.0%, Canada 4.0%, France 4.0%	2020-01-01	46252	92809	A large European lineage the origin of which roughly corresponds to the Northern Italian outbreak early in 2020.
B.1.1	United Kingdom 27.0%, United States of America 14.0%, Japan 8.0%, Russia 5.0%, Turkey 4.0%	2020-01-08	22834	49721	European lineage with 3 clear SNPs `28881GA`,`28882GA`,`28883GC`
B.1.1.1	United Kingdom 53.0%, Peru 10.0%, Belgium 3.0%, United States of America 3.0%, Italy 2.0%	2020-03-02	1745	2929	England
C.1	South_Africa 90.0%, Zambia 4.0%, United States of America 3.0%, Cameroon 1.0%, Mozambique 1.0%	2020-01-03	242	356	Alias of B.1.1.1.1, South Africa
C.1.1	Mozambique 100.0%	2020-11-25	12	13	Alias of B.1.1.1.1.1, Mozambique
C.1.2	South_Africa 93.0%, Eswatini 2.0%, United Kingdom 1.0%, Botswana 1.0%, Switzerland 0.0%	2021-05-11	15	270	Alias of B.1.1.1.1.2, mostly South Africa, from pango-designation issue #139
C.2	South_Africa 44.0%, Zimbabwe 32.0%, United Kingdom 8.0%, Denmark 8.0%, Australia 6.0%	2020-06-09	25	50	Alias of B.1.1.1.2, South Africa and some European
C.2.1	Aruba 60.0%, United States of America 28.0%, Curaçao 9.0%, Netherlands 3.0%, Ecuador 1.0%	2020-12-18	58	151	Alias of B.1.1.1.2.1, Aruba and Curacao
C.3	United Kingdom 100.0%	2020-05-20	86	129	Alias of B.1.1.1.3, England
C.4	Peru 95.0%, United States of America 2.0%, Turkey 2.0%, Republic of Serbia 1.0%, Switzerland 1.0%	2020-05-19	24	130	Alias of B.1.1.1.4, Peruvian
C.5	Switzerland 91.0%, Luxembourg 9.0%	2020-09-02	9	11	Alias of B.1.1.1.5, Switzerland and Luxembourg
C.6	South_Africa 83.0%, United States of America 13.0%, Peru 4.0%	2020-04-18	3	23	South Africa
C.7	Denmark 100.0%	2020-05-11	29	29	Alias of B.1.1.1.7, Denmark
C.8	Canada 97.0%, Democratic Republic of the Congo 2.0%, Australia 0.0%, United States of America 0.0%	2020-03-23	129	225	Alias of B.1.1.1.8, Canada and DRC
C.9	South_Africa 100.0%	2020-07-01	30	30	Alias of B.1.1.1.9, South Africa
C.10	Poland 100.0%	2020-04-22	4	4	Poland
C.11	Chile 97.0%, Peru 2.0%, Argentina 1.0%	2020-04-01	64	94	Alias of B.1.1.1.11
C.12	New_Zealand 100.0%	2020-08-12	120	120	Alias of B.1.1.1.12, New Zealand
C.13	Peru 84.0%, United States of America 14.0%, Japan 2.0%	2020-03-29	19	44	Alias of B.1.1.1.13, Peruvian
C.14	Peru 92.0%, United States of America 3.0%, Japan 2.0%, Democratic Republic of the Congo 1.0%, Brazil 1.0%	2020-03-20	73	253	Alias of B.1.1.1.14, Peruvian
C.16	France 16.0%, Angola 14.0%, Portugal 14.0%, United States of America 13.0%, Switzerland 8.0%	2020-06-26	228	831	Alias of B.1.1.1.16, Portugal originally, now pan-european
C.17	Egypt 55.0%, Italy 15.0%, Estonia 10.0%, Denmark 5.0%, United_Arab_Emirates 5.0%	2020-06-02	9	20	Alias of B.1.1.1.17, Egypt
C.18	Italy 89.0%, Switzerland 6.0%, Slovenia 2.0%, France 1.0%, Spain 1.0%	2020-07-01	132	186	Alias of B.1.1.1.18, Italy
C.19	Denmark 100.0%	2020-12-07	23	37	Alias of B.1.1.1.19, Denmark
C.20	Switzerland 79.0%, Turkey 7.0%, Germany 7.0%, Denmark 7.0%	2020-06-18	8	14	Alias of B.1.1.1.20, Switzerland
C.21	Spain 100.0%	2020-09-15	7	7	Alias of B.1.1.1.21, Spain
C.22	Argentina 77.0%, Peru 23.0%	2020-04-03	12	13	Alias of B.1.1.1.22, Argentina
C.23	United States of America 89.0%, Mexico 3.0%, Pakistan 3.0%, Peru 2.0%, Denmark 1.0%	2020-05-11	54	176	Alias of B.1.1.1.23, Mainly USA
C.25	Peru 100.0%	2020-03-20	8	8	Alias of B.1.1.1.25, Peru
C.26	Chile 77.0%, Argentina 23.0%	2020-04-28	72	138	Alias of B.1.1.1.26, Chile
C.27	United Kingdom 100.0%	2020-04-19	36	50	Alias of B.1.1.1.27, England
C.28	United States of America 100.0%	2020-04-30	17	36	Alias of B.1.1.1.28, USA
C.29	Chile 89.0%, Russia 6.0%, Denmark 6.0%	2020-06-25	6	18	Alias of B.1.1.1.29, Chile
C.30	United Kingdom 98.0%, Germany 1.0%, Austria 0.0%, Italy 0.0%, Belgium 0.0%	2020-08-04	384	558	Alias of B.1.1.1.30, England
C.30.1	Denmark 100.0%	2020-10-05	137	146	Alias of B.1.1.1.30.1, Denmark
C.31	United States of America 89.0%, Canada 9.0%, Japan 2.0%	2020-08-11	17	56	Alias of B.1.1.1.31, USA
C.32	Peru 95.0%, Turkey 2.0%, Denmark 2.0%, United Kingdom 2.0%	2020-05-07	15	57	Alias of B.1.1.1.32, Peru
C.33	Peru 90.0%, Japan 5.0%, United States of America 5.0%	2020-05-18	7	20	Alias of B.1.1.1.33, Peru
C.34	Canada 100.0%	2020-08-06	15	27	Alias of B.1.1.1.34, Canada
C.35	Germany 17.0%, United Kingdom 15.0%, Slovenia 11.0%, Switzerland 10.0%, Denmark 10.0%	2020-04-06	508	1267	Alias of B.1.1.1.35, Central Europe, England
C.36	Egypt 34.0%, Germany 11.0%, United Kingdom 10.0%, United States of America 7.0%, Denmark 6.0%	2020-03-13	220	1021	Alias of B.1.1.1.36, Egypt mainly and other countries
C.36.1	Canada 98.0%, United States of America 2.0%, Burkina_Faso 1.0%	2020-09-24	21	198	Alias of B.1.1.1.36.1, Canada
C.36.2	Switzerland 83.0%, Norway 7.0%, Finland 3.0%, Germany 3.0%, Sweden 3.0%	2020-10-16	18	29	Alias of B.1.1.1.36.2, Switzerland
C.36.3	Germany 19.0%, United States of America 18.0%, Switzerland 9.0%, Italy 8.0%, United Kingdom 7.0%	2021-01-04	493	1673	Alias of B.1.1.1.36.3, Europe and USA lineage, from pango-designation issue #80
C.36.3.1	Germany 59.0%, United States of America 18.0%, Belgium 8.0%, Bulgaria 3.0%, United Kingdom 2.0%	2020-07-18	54	348	Alias of B.1.1.1.36.3.1, Europe and USA lineage, from pango-designation issue #80
C.37	Peru 44.0%, Chile 19.0%, Argentina 13.0%, United States of America 12.0%, Ecuador 3.0%	2020-07-21	370	9014	Alias of B.1.1.1.37, lineage in Peru, Chile, USA and Germany, from pango-designation issue #52	Lambda
C.37.1	Peru 29.0%, United States of America 25.0%, Spain 19.0%, Argentina 5.0%, Switzerland 4.0%	2021-02-16	106	495	Alias of B.1.1.1.37.1, lineage outside of South America, from pango-designation issue #158
C.38	Germany 29.0%, United States of America 13.0%, Egypt 12.0%, Italy 10.0%, Switzerland 10.0%	2021-02-16	101	111	Alias of B.1.1.1.38, lineage in multiple countries, from pango-designation issue #150, formally B.1.1.527
C.39	Chile 45.0%, France 15.0%, Peru 12.0%, Guinea 10.0%, Germany 8.0%	2020-09-23	15	40	Alias of B.1.1.1.39, Chile and Peru lineage
C.40	Peru 97.0%, Chile 3.0%	2021-02-02	11	36	Alias of B.1.1.1.40, Peru lineage, from pango-designation issue #203
B.1.1.3	United Kingdom 98.0%, United States of America 1.0%, Romania 1.0%	2020-03-18	89	111	England Lineage
B.1.1.4	United Kingdom 99.0%, Madagascar 0.0%, Russia 0.0%, Japan 0.0%	2020-03-31	177	327	English lineage
B.1.1.5	Belgium 43.0%, United Kingdom 22.0%, Iceland 11.0%, Austria 4.0%, Germany 3.0%	2020-03-16	95	116	European lineage
B.1.1.7	United Kingdom 24.0%, United States of America 20.0%, Germany 10.0%, Sweden 6.0%, Denmark 6.0%	2020-09-03	69636	1070143	UK lineage of concern, associated with the N501Y mutation. More information can be found at cov-lineages.org/global_report.html	Alpha
Q.1	Lithuania 52.0%, Germany 9.0%, Sweden 8.0%, United States of America 7.0%, United Kingdom 5.0%	2020-07-31	4773	10249	Alias of B.1.1.7.1, predominantly Lithuania lineage, from pango-designation issue #39
Q.2	Italy 99.0%, Spain 0.0%, Sweden 0.0%, France 0.0%, United Kingdom 0.0%	2020-12-15	1382	1468	Alias of B.1.1.7.2, Italy lineage, from pango-designation issue #79
Q.3	United States of America 99.0%, Mexico 0.0%, Canada 0.0%, Puerto_Rico 0.0%, United Kingdom 0.0%	2020-07-08	5328	6900	Alias of B.1.1.7.3, USA lineage, from pango-designation issue #92
Q.4	France 39.0%, United States of America 32.0%, Sweden 9.0%, Germany 5.0%, Denmark 3.0%	2020-12-22	1836	2051	Alias of B.1.1.7.4, lineage in multiple countries with spike H681R, from pango-designation issue #176
Q.5	Israel 75.0%, United Kingdom 17.0%, Belgium 3.0%, United States of America 3.0%, Italy 2.0%	2021-02-03	30	60	Alias of B.1.1.7.5, Israel lineage, from pango-designation issue #165
Q.6	France 91.0%, Spain 5.0%, Belgium 3.0%, United States of America 1.0%, Germany 1.0%	2021-03-02	122	147	Alias of B.1.1.7.6, France lineage, from pango-designation issue #183
Q.7	France 84.0%, Netherlands 8.0%, Belgium 4.0%, Germany 1.0%, United Kingdom 1.0%	2021-01-29	829	902	Alias of B.1.1.7.7, predominantly France lineage, from pango-designation issue #183
Q.8	United States of America 78.0%, Canada 12.0%, Sri_Lanka 8.0%, United Kingdom 0.0%, Sweden 0.0%	2021-01-21	266	3439	Alias of B.1.1.7.8, Sri Lanka lineage, from pango-designation issue #197
B.1.1.8	United Kingdom 67.0%, United States of America 21.0%, India 6.0%, Australia 2.0%, Singapore 1.0%	2020-03-15	224	267	England
B.1.1.10	United Kingdom 53.0%, Estonia 7.0%, Iceland 6.0%, United States of America 6.0%, Canada 4.0%	2020-03-01	538	854	European lineage
L.1	Canada 100.0%	2020-03-26	370	552	Alias of B.1.1.10.1, Canadian lineage
L.2	Netherlands 73.0%, Germany 19.0%, Cabo_Verde 5.0%, Belgium 4.0%	2020-03-23	61	81	Alias of B.1.1.10.2, Netherlands lineage
L.3	Nigeria 26.0%, Germany 14.0%, United States of America 12.0%, United Kingdom 11.0%, Switzerland 10.0%	2020-07-07	88	259	Alias of B.1.1.10.3, Nigerian/ European lineage with long branch from B.1.1.10
L.4	United States of America 100.0%	2020-06-29	16	22	USA lineage, alias of B.1.1.10.4
B.1.1.12	United Kingdom 98.0%, Bangladesh 1.0%, Czech_Republic 1.0%	2020-06-02	77	121	England
B.1.1.13	United Kingdom 83.0%, Romania 4.0%, Brazil 4.0%, Turkey 4.0%, Madagascar 4.0%	2020-03-14	18	23	UK
B.1.1.14	United Kingdom 100.0%	2020-04-16	45	58	Scotland
B.1.1.15	United Kingdom 100.0%	2020-06-09	46	61	UK/ Luxembourg lineage
B.1.1.16	United Kingdom 58.0%, Luxembourg 5.0%, Greece 5.0%, Peru 5.0%, Belgium 5.0%	2020-03-11	14	19	Wales with European base
B.1.1.17	Iceland 80.0%, India 6.0%, Reunion 5.0%, Madagascar 3.0%, United States of America 3.0%	2020-03-06	29	65	Icelandic
B.1.1.25	Bangladesh 49.0%, Canada 29.0%, United States of America 10.0%, United Kingdom 4.0%, United_Arab_Emirates 2.0%	2020-03-31	740	1869	Bangladesh Lineage
D.2	Australia 100.0%, Denmark 0.0%, Bangladesh 0.0%	2020-03-19	11299	12523	Alias of B.1.1.25.2, Australia
D.3	Australia 100.0%	2020-06-14	139	160	Alias of B.1.1.25.3, Australia
D.4	United Kingdom 80.0%, Ireland 20.0%	2020-08-13	11	15	Alias of B.1.1.25.4, Irish/ Northern Irish lineage
D.5	Sweden 65.0%, Denmark 34.0%, United Kingdom 1.0%, Bangladesh 0.0%	2020-10-12	64	206	Alias of B.1.1.25.5, Swedish/ Denmark lineage
B.1.1.26	United States of America 99.0%, Japan 1.0%	2020-04-02	179	188	USA Lineage
B.1.1.27	Oman 91.0%, United_Arab_Emirates 3.0%, Uganda 3.0%, Republic of Serbia 1.0%, Bahrain 1.0%	2020-03-21	133	174	Oman Lineage, some UAE
B.1.1.28	Brazil 71.0%, Philippines 12.0%, United States of America 6.0%, Paraguay 3.0%, Japan 2.0%	2020-03-05	854	3039	Brazil mostly, absorbed B.1.1.94 and B.1.1.143
P.1	Brazil 56.0%, United States of America 29.0%, Chile 3.0%, Argentina 2.0%, Spain 1.0%	2020-10-01	29953	62180	Alias of B.1.1.28.1, Brazilian lineage with a number of spike mutaions with likely functional significance E484K, K417T, and N501Y. Described in https://virological.org/t/genomic-characterisation-of-an-emergent-sars-cov-2-lineage-in-manaus-preliminary-findings/586.	Gamma
P.1.1	Italy 80.0%, Germany 11.0%, United States of America 2.0%, Luxembourg 2.0%, Brazil 1.0%	2020-10-16	2647	2730	Alias of B.1.1.28.1.1, European lineage in Italy and Germany
P.1.2	Brazil 57.0%, Argentina 35.0%, Spain 3.0%, Netherlands 2.0%, United States of America 0.0%	2021-01-03	600	1021	Alias of B.1.1.28.1.2, Netherlands/Brazil lineage. Imported into Netherlands, likely with local transmission here and continued circulation within and/or reintroduction into Brazil, pango-designation issue #56
P.1.3	Brazil 100.0%	2021-03-12	29	29	Alias of B.1.1.28.1.3, Brazil lineage, from pango-designation issue #141
P.1.4	Brazil 98.0%, Costa_Rica 1.0%, Peru 1.0%, United States of America 0.0%, Colombia 0.0%	2021-03-19	326	1038	Alias of B.1.1.28.1.4, Brazil lineage, from pango-designation issue #141
P.1.5	Brazil 100.0%	2021-04-03	12	14	Alias of B.1.1.28.1.5, Brazil lineage, from pango-designation issue #141
P.1.6	Brazil 99.0%, Sweden 0.0%, French_Guiana 0.0%	2021-03-26	211	561	Alias of B.1.1.28.1.6, Brazil lineage, from pango-designation issue #141
P.1.7	Brazil 91.0%, United States of America 5.0%, Spain 2.0%, Peru 0.0%, Mexico 0.0%	2020-11-07	1542	3569	Alias of B.1.1.28.1.7, Brazil lineage, from pango-designation issue #141
P.1.7.1	Peru 94.0%, United States of America 2.0%, Brazil 1.0%, Chile 1.0%, Puerto_Rico 0.0%	2021-02-07	731	770	Alias of B.1.1.28.1.7.1, Peru lineage, from pango-designation issue #326
P.1.8	Brazil 94.0%, Sweden 1.0%, France 1.0%, United Kingdom 1.0%, Spain 1.0%	2021-05-03	173	254	Alias of B.1.1.28.1.8, Brazil lineage, from pango-designation issue #164
P.1.9	Brazil 97.0%, United States of America 1.0%, Mexico 1.0%, Belgium 1.0%	2021-02-26	159	264	Alias of B.1.1.28.1.9, Brazil lineage, from pango-designation issue #174
P.1.10	United States of America 88.0%, Brazil 9.0%, Mexico 0.0%, Puerto_Rico 0.0%, Spain 0.0%	2020-06-25	2498	3747	Alias of B.1.1.28.1.10, predominantly USA lineage, from pango-designation issue #179
P.1.10.1	Aruba 81.0%, United States of America 10.0%, Turkey 3.0%, Ecuador 2.0%, Spain 1.0%	2021-02-25	83	102	Alias of B.1.1.28.1.10.1, Aruba lineage, from pango-designation issue #179
P.1.10.2	Mexico 100.0%	2021-05-17	24	24	Alias of B.1.1.28.1.10.2, Mexico lineage, from pango-designation issue #179
P.1.11	Brazil 96.0%, Ecuador 2.0%, Spain 1.0%, United States of America 1.0%	2021-05-10	35	103	Alias of B.1.1.28.1.11, Brazil lineage, from pango-designation issue #164
P.1.12	Peru 45.0%, United States of America 17.0%, Brazil 16.0%, Turkey 10.0%, Mexico 5.0%	2020-12-23	536	1814	Alias of B.1.1.28.1.12, predominantly Peru lineage, from pango-designation issue #212
P.1.12.1	Peru 91.0%, United States of America 4.0%, Italy 2.0%, Chile 1.0%, Switzerland 1.0%	2021-07-17	89	163	Sublineage of P.1.12 reported predominantly from Peru and US (from pango-designation issue #282)
P.1.13	United States of America 98.0%, Peru 1.0%, Germany 0.0%, Italy 0.0%, Chile 0.0%	2021-02-04	930	1060	Alias of B.1.1.28.1.13, USA lineage, from pango-designation issue #231
P.1.14	Canada 70.0%, Brazil 28.0%, United States of America 1.0%, Japan 0.0%, Argentina 0.0%	2020-11-03	15641	18061	Alias of B.1.1.28.1.14, predominantly Canada lineage, from pango-designation issue #231
P.1.15	Chile 56.0%, Argentina 31.0%, United States of America 6.0%, Brazil 1.0%, Spain 1.0%	2020-03-23	2755	4386	Alias of B.1.1.28.1.15, predominantly Chile lineage, from pango-designation issue #231
P.1.16	Belgium 69.0%, Netherlands 13.0%, Germany 4.0%, France 3.0%, United States of America 3.0%	2020-10-08	2196	2567	Alias of B.1.1.28.1.16, predominantly Belgium lineage also in other countries in Europe, from pango-designation issue #231
P.1.17	United States of America 62.0%, Mexico 30.0%, Spain 2.0%, Germany 2.0%, Brazil 1.0%	2020-11-11	2997	6030	Alias of B.1.1.28.1.17, predominantly USA and Mexico lineage, from pango-designation issue #231
P.1.17.1	Luxembourg 79.0%, Germany 9.0%, France 5.0%, Belgium 4.0%, United States of America 1.0%	2021-04-02	890	1092	Alias of B.1.1.28.1.17.1, predominantly in Luxembourg, from pango-designation issue #231
P.2	Brazil 56.0%, United States of America 25.0%, Canada 4.0%, Argentina 2.0%, Paraguay 2.0%	2020-04-13	424	5204	Alias of B.1.1.28.2, Brazilian lineage	Zeta
P.3	Philippines 82.0%, United States of America 3.0%, Germany 2.0%, United Kingdom 2.0%, Malaysia 2.0%	2021-01-08	31	559	Alias of B.1.1.28.3, Lineage predominantly in the Philippines with spike mutations E484K, N501Y, P681H, 141-143del. Described in Tablizo et al 2021: https://www.medrxiv.org/content/10.1101/2021.03.03.21252812v2	Theta
P.4	Brazil 100.0%, United States of America 0.0%	2021-02-17	112	263	Alias of B.1.1.28.4, Brazil lineage, pango-designation issue #68
P.5	Brazil 95.0%, Philippines 3.0%, United States of America 2.0%	2021-02-08	24	61	Alias of B.1.1.28.5, Brazil lineage, pango-designation issue #86
P.6	Uruguay 95.0%, Philippines 2.0%, United States of America 1.0%, Norway 0.0%, Spain 0.0%	2020-09-23	171	255	Alias of B.1.1.28.6, Uruguay lineage, from pango-designation issue #148
P.7	Brazil 78.0%, Paraguay 6.0%, Uruguay 5.0%, France 4.0%, Argentina 3.0%	2020-06-24	166	224	Alias of B.1.1.28.7, Brazil lineage, from pango-designation issue #29
B.1.1.29	United Kingdom 100.0%	2020-04-08	113	97	Wales lineage, formerly temporarily assigned B.1.1.439 due to an error (see designation issue 50)
B.1.1.30	Lithuania 100.0%	2020-05-18	13	13	Lithuanian
B.1.1.31	Russia 100.0%	2020-06-07	15	15	Russian lineage
B.1.1.33	Brazil 83.0%, United States of America 5.0%, Chile 3.0%, Argentina 2.0%, Paraguay 1.0%	2020-03-01	930	2219	Brazillian
N.1	United States of America 91.0%, Brazil 9.0%	2020-03-25	27	33	Alias of B.1.1.33.1, US
N.2	Suriname 40.0%, France 30.0%, French_Guiana 15.0%, Spain 5.0%, Chile 5.0%	2020-06-23	13	20	Alias of B.1.1.33.2, European lineage
N.3	Argentina 97.0%, Bolivia 2.0%, Hong_Kong 1.0%, Chile 1.0%	2020-04-17	81	174	Alias of B.1.1.33.3, Argentinian
N.4	Chile 92.0%, Brazil 4.0%, United States of America 1.0%, Peru 1.0%, New_Zealand 0.0%	2020-03-25	123	238	Alias of B.1.1.33.4, Chilean
N.5	Argentina 87.0%, United States of America 7.0%, Spain 1.0%, Italy 1.0%, United Kingdom 1.0%	2020-03-19	59	561	Alias of B.1.1.33.5, Argentinian
N.6	Chile 97.0%, Brazil 1.0%, Japan 1.0%, Paraguay 1.0%	2020-02-16	93	138	Alias of B.1.1.33.6, Chilean
N.7	Uruguay 100.0%	2020-06-18	27	31	Alias of B.1.1.33.7, Uruguay
N.8	Kenya 100.0%	2020-06-23	6	15	Alias of B.1.1.33.8, Kenyan
N.9	Brazil 96.0%, Ireland 1.0%, Argentina 1.0%, Japan 1.0%, Chile 1.0%	2020-09-25	32	167	Alias of B.1.1.33.9, Brazilian lineage
N.10	Brazil 97.0%, Germany 3.0%	2020-12-29	17	35	Alias of B.1.1.33.10, Brazilian lineage described in https://virological.org/t/identification-of-a-new-b-1-1-33-sars-cov-2-variant-of-interest-voi-circulating-in-brazil-with-mutation-e484k-and-multiple-deletions-in-the-amino-n-terminal-domain-of-the-spike-protein/675
B.1.1.34	South_Africa 89.0%, Zimbabwe 4.0%, Russia 3.0%, Mozambique 1.0%, Togo 1.0%	2020-04-15	52	72	South African lineage
B.1.1.37	United Kingdom 95.0%, Latvia 2.0%, Switzerland 1.0%, Iceland 1.0%, Germany 0.0%	2020-03-23	3071	4986	UK lineage
B.1.1.38	United Kingdom 100.0%	2020-05-25	17	16	Wales
B.1.1.39	Switzerland 67.0%, Germany 15.0%, United Kingdom 4.0%, Denmark 2.0%, Norway 2.0%	2020-03-23	896	1870	Mostly Switzerland with lots of other countries
AQ.1	Finland 100.0%	2020-11-17	9	13	Alias of B.1.1.39.1, Finland lineage
AQ.2	Denmark 100.0%	2020-08-24	9	9	Alias of B.1.1.39.2, Denmark lineage
B.1.1.40	South_Africa 100.0%	2020-04-20	24	28	South African lineage
B.1.1.41	United Kingdom 96.0%, Russia 3.0%, Cyprus 1.0%	2020-03-21	131	158	Engligh lineage
B.1.1.43	United Kingdom 97.0%, Spain 1.0%, United States of America 1.0%	2020-03-25	50	67	Scottish lineage
B.1.1.44	United Kingdom 77.0%, Sweden 6.0%, Denmark 4.0%, Iceland 3.0%, Greece 2.0%	2020-02-28	200	398	Pan-European, big scottish section
B.1.1.45	United Kingdom 94.0%, Brazil 2.0%, Japan 2.0%, South_Korea 2.0%, United States of America 2.0%	2020-05-22	22	63	UK
B.1.1.46	India 66.0%, United Kingdom 10.0%, United States of America 9.0%, Mongolia 8.0%, Australia 2.0%	2020-04-20	84	186	Mostly India
B.1.1.47	Switzerland 42.0%, Finland 11.0%, Germany 8.0%, Slovenia 8.0%, Denmark 7.0%	2020-07-01	108	166	Switzerland and other Northern Europe
B.1.1.48	Japan 98.0%, United Kingdom 1.0%, Germany 1.0%, United States of America 0.0%	2020-03-27	19	326	Japan
B.1.1.49	United Kingdom 100.0%	2020-03-23	54	55	Wales
B.1.1.50	Israel 88.0%, Palestine 5.0%, United Kingdom 4.0%, Denmark 1.0%, United States of America 1.0%	2020-03-29	461	1453	Israel and Palestine
B.1.1.51	United Kingdom 98.0%, Estonia 1.0%, Russia 1.0%, Japan 0.0%, India 0.0%	2020-03-30	315	567	UK
B.1.1.52	South_Africa 69.0%, United States of America 31.0%	2020-04-11	20	36	South Africa
B.1.1.53	South_Africa 98.0%, Qatar 2.0%	2020-05-12	23	66	South Africa
B.1.1.54	South_Africa 86.0%, Botswana 9.0%, United States of America 1.0%, United Kingdom 1.0%, Mozambique 1.0%	2020-03-19	220	315	South African Lineage
B.1.1.55	United Kingdom 100.0%	2020-04-12	46	70	English lineage
B.1.1.56	South_Africa 96.0%, India 4.0%	2020-05-21	25	26	South African lineage
B.1.1.57	South_Africa 82.0%, India 5.0%, United States of America 4.0%, Russia 4.0%, Turkey 2.0%	2020-03-31	57	80	South African lineage, a few English sequences, one Zimbabwe
B.1.1.58	Slovenia 34.0%, Germany 34.0%, Switzerland 15.0%, Macedonia 6.0%, Denmark 4.0%	2020-04-08	52	170	Eruopean lineage
B.1.1.59	United Kingdom 97.0%, United States of America 1.0%, Senegal 1.0%, Bangladesh 1.0%, Russia 1.0%	2020-06-01	87	154	UK lineage
B.1.1.61	United States of America 85.0%, Italy 9.0%, Japan 3.0%, Israel 2.0%, Lithuania 1.0%	2020-02-29	93	117	USA lineage
B.1.1.62	South_Africa 94.0%, Zimbabwe 3.0%, Zambia 3.0%	2020-05-07	24	35	South African lineage
B.1.1.63	Philippines 60.0%, Hong_Kong 34.0%, Japan 3.0%, Australia 1.0%, Northern_Mariana_Islands 0.0%	2020-06-23	108	1662	Hong Kong lineage
B.1.1.67	United Kingdom 89.0%, Latvia 5.0%, Japan 2.0%, South_Africa 1.0%, United States of America 1.0%	2020-03-15	146	238	England and South Africa
B.1.1.70	Slovenia 23.0%, Denmark 22.0%, Germany 16.0%, Switzerland 14.0%, United Kingdom 5.0%	2020-03-06	1234	2914	European Lineage
AP.1	United Kingdom 94.0%, Germany 4.0%, Denmark 1.0%, Slovenia 0.0%, Switzerland 0.0%	2020-09-04	395	657	Alias of B.1.1.70.1, Wales lineage
B.1.1.71	Netherlands 31.0%, United Kingdom 15.0%, United_Arab_Emirates 9.0%, Australia 7.0%, Belgium 6.0%	2020-03-06	126	160	Dutch, Central Europe
B.1.1.72	United States of America 80.0%, Switzerland 20.0%	2020-07-25	23	30	US lineage
B.1.1.74	United Kingdom 94.0%, Ireland 2.0%, Turkey 2.0%, Japan 1.0%, Switzerland 0.0%	2020-03-25	114	238	NI & Ireland Lineage
B.1.1.75	Belgium 52.0%, Qatar 25.0%, Sweden 8.0%, New_Zealand 4.0%, South_Africa 3.0%	2020-03-17	53	75	Belgian lineage
B.1.1.77	United States of America 96.0%, Australia 4.0%	2020-05-28	21	27	US Lineage
B.1.1.82	United Kingdom 89.0%, Japan 7.0%, United States of America 4.0%	2020-04-06	19	28	Wales lineage
B.1.1.83	United Kingdom 66.0%, Japan 20.0%, Germany 7.0%, United States of America 2.0%, India 1.0%	2020-03-21	205	441	Northern Irish lineage
B.1.1.84	South_Africa 100.0%	2020-06-22	11	11	South African
B.1.1.86	United Kingdom 93.0%, Canada 4.0%, Chile 4.0%	2020-05-19	23	28	UK lineage
B.1.1.87	Hungary 100.0%	2020-04-10	15	15	Hungarian lineage
B.1.1.88	Portugal 75.0%, Switzerland 10.0%, United States of America 5.0%, United Kingdom 5.0%, France 5.0%	2020-03-20	15	20	Portugal lineage
B.1.1.89	United Kingdom 84.0%, Australia 5.0%, Slovenia 3.0%, Japan 1.0%, Hong_Kong 1.0%	2020-03-12	87	143	England
B.1.1.90	Sweden 80.0%, Denmark 20.0%	2020-04-24	8	10	Sweden and Denmark lineage
B.1.1.91	Sweden 86.0%, Mexico 14.0%	2020-04-10	5	7	Sweden
B.1.1.92	United Kingdom 100.0%	2020-06-07	13	28	English lineage
B.1.1.93	United States of America 98.0%, Mexico 2.0%	2020-06-16	26	40	US Lineage
B.1.1.95	United Kingdom 95.0%, Indonesia 5.0%	2020-04-03	25	41	English lineage
B.1.1.97	United Kingdom 91.0%, Brazil 3.0%, India 3.0%, Mexico 3.0%	2020-05-06	25	35	England
B.1.1.98	United States of America 92.0%, Slovenia 4.0%, Germany 2.0%, Ghana 2.0%	2020-04-05	35	50	US lineage
B.1.1.99	South_Africa 53.0%, Zambia 12.0%, Chile 9.0%, United States of America 6.0%, United Kingdom 6.0%	2020-04-07	21	32	Mostly South Africa
B.1.1.100	Denmark 100.0%	2020-09-21	24	25	Denmark lineage
B.1.1.101	India 56.0%, United States of America 28.0%, Russia 7.0%, Japan 3.0%, France 2.0%	2020-03-31	47	95	Indian lineage
B.1.1.107	United Kingdom 100.0%	2020-06-06	24	31	England
B.1.1.109	United Kingdom 100.0%	2020-06-01	19	24	UK lineage
B.1.1.110	Peru 92.0%, Finland 8.0%	2020-03-24	6	13	Peru lineage
B.1.1.111	Zambia 63.0%, Zimbabwe 32.0%, Kenya 2.0%, United Kingdom 2.0%	2020-05-01	50	90	African lineage (Zambia, Zimbabwe)
B.1.1.112	Netherlands 100.0%	2020-05-08	15	16	Netherlands
B.1.1.113	United States of America 99.0%, Austria 1.0%	2020-03-15	60	142	Western USA
B.1.1.114	United Kingdom 100.0%	2020-03-30	16	15	Wales
B.1.1.115	United Kingdom 86.0%, India 4.0%, United States of America 3.0%, Japan 2.0%, Peru 1.0%	2020-04-13	62	127	UK lineage, now contains former B.1.1.235
B.1.1.116	United States of America 89.0%, Kyrgyzstan 6.0%, India 6.0%	2020-06-17	16	18	USA lineage
B.1.1.117	South_Africa 68.0%, Russia 11.0%, United States of America 10.0%, Latvia 5.0%, Ghana 2.0%	2020-04-07	58	111	South African some Argentina, now contains B.1.1.252
B.1.1.118	United States of America 99.0%, Canada 1.0%	2020-05-11	62	95	US Lineage (TX)
B.1.1.119	United Kingdom 84.0%, Romania 9.0%, Russia 3.0%, Japan 3.0%	2020-04-15	18	32	Northen Ireland lineage
B.1.1.120	United Kingdom 94.0%, Brazil 3.0%, United States of America 3.0%	2020-06-01	20	32	UK lineage
B.1.1.121	Canada 92.0%, United States of America 4.0%, Russia 3.0%, United Kingdom 1.0%, Japan 0.0%	2020-03-31	85	323	Canadian lineage
B.1.1.122	Netherlands 62.0%, United States of America 10.0%, Philippines 5.0%, Belgium 5.0%, Germany 5.0%	2020-04-10	15	21	Netherlands
B.1.1.123	United Kingdom 100.0%	2020-05-18	37	54	UK lineage
B.1.1.125	United Kingdom 100.0%	2020-05-21	65	95	UK lineage
B.1.1.127	Russia 100.0%	2020-04-20	16	26	Russian lineage
B.1.1.128	United States of America 99.0%, Mexico 1.0%	2020-06-02	69	131	US lineage
B.1.1.129	Russia 86.0%, Germany 11.0%, Finland 1.0%, United Kingdom 1.0%	2020-04-09	35	74	Russian lineage
B.1.1.130	United Kingdom 100.0%	2020-07-31	34	64	England
B.1.1.132	United States of America 88.0%, Japan 11.0%, United Kingdom 1.0%	2020-03-17	58	75	US Lineage
B.1.1.133	United_Arab_Emirates 67.0%, United Kingdom 15.0%, Australia 9.0%, Mexico 3.0%, Canada 2.0%	2020-03-22	93	117	UAE/ European lineage
B.1.1.134	United Kingdom 81.0%, United States of America 5.0%, Latvia 4.0%, Japan 2.0%, Turkey 2.0%	2020-03-28	66	84	UK
B.1.1.135	United States of America 88.0%, Japan 4.0%, Indonesia 2.0%, Togo 1.0%, Russia 1.0%	2020-03-12	105	203	US
B.1.1.136	Australia 71.0%, Turkey 18.0%, Russia 4.0%, Iran 2.0%, United Kingdom 2.0%	2020-06-03	36	49	Australian lineage
B.1.1.137	United Kingdom 93.0%, India 3.0%, Austria 3.0%, Turkey 1.0%	2020-03-19	48	76	UK lineage
B.1.1.138	United Kingdom 95.0%, Germany 4.0%, Russia 1.0%	2020-04-04	126	171	UK lineage
B.1.1.139	United States of America 100.0%	2020-06-17	29	46	USA
B.1.1.141	Latvia 56.0%, Russia 24.0%, Germany 10.0%, Sweden 2.0%, Georgia 2.0%	2020-07-22	50	520	Russian, Latvian, Netherlands
B.1.1.142	Australia 48.0%, Iceland 15.0%, Austria 8.0%, United States of America 8.0%, Turkey 8.0%	2020-03-03	38	40	Australian lineage
B.1.1.144	Switzerland 72.0%, Germany 8.0%, United Kingdom 8.0%, United States of America 3.0%, Austria 3.0%	2020-08-10	27	36	Swiss lineage
B.1.1.145	United Kingdom 69.0%, Canada 7.0%, Guadeloupe 3.0%, Poland 3.0%, France 3.0%	2020-03-31	15	29	UK lineage
B.1.1.147	United Kingdom 100.0%	2020-06-04	8	11	England
B.1.1.148	United States of America 92.0%, Turkey 3.0%, Senegal 1.0%, Czech_Republic 1.0%, United Kingdom 1.0%	2020-04-12	60	119	US lineage
B.1.1.149	United Kingdom 100.0%	2020-05-01	33	61	English Lineage
B.1.1.152	Russia 80.0%, Germany 12.0%, Finland 4.0%, Kenya 4.0%	2020-06-27	13	25	Russian
B.1.1.153	Denmark 31.0%, Poland 16.0%, Germany 13.0%, Norway 10.0%, Iceland 5.0%	2020-08-06	406	899	Northern European Lineage
B.1.1.154	United Kingdom 83.0%, Russia 17.0%	2020-03-30	24	30	UK lineage
B.1.1.155	United Kingdom 100.0%	2020-06-02	13	14	English
B.1.1.157	Canada 100.0%, India 0.0%	2020-05-20	192	1078	Canadian lineage
B.1.1.158	United States of America 93.0%, Peru 6.0%, Germany 1.0%	2020-06-01	54	81	USA lineage
B.1.1.159	Denmark 21.0%, Norway 10.0%, Latvia 8.0%, Germany 7.0%, Estonia 7.0%	2020-08-15	76	192	European lineage
B.1.1.160	United Kingdom 100.0%	2020-05-03	6	10	Northern Ireland lineage
B.1.1.161	Saudi_Arabia 21.0%, Germany 18.0%, United States of America 12.0%, Finland 10.0%, Italy 9.0%	2020-03-04	61	193	Saudi lineage
B.1.1.162	Iceland 65.0%, Latvia 9.0%, United Kingdom 9.0%, Russia 6.0%, Netherlands 3.0%	2020-03-21	10	34	England, Russia, Latvia
B.1.1.163	Russia 50.0%, Armenia 16.0%, Qatar 8.0%, Netherlands 4.0%, Germany 3.0%	2020-04-01	60	131	Russian lineage
B.1.1.164	United Kingdom 95.0%, Australia 1.0%, Japan 1.0%, United States of America 1.0%, Switzerland 1.0%	2020-03-16	128	177	UK
B.1.1.165	United Kingdom 100.0%	2020-08-28	51	64	England
B.1.1.166	United Kingdom 81.0%, South_Africa 3.0%, India 3.0%, United States of America 3.0%, Philippines 3.0%	2020-03-15	24	32	UK lineage
B.1.1.168	United Kingdom 65.0%, United States of America 23.0%, Mexico 9.0%, Germany 2.0%	2020-03-31	29	43	UK lineage
B.1.1.169	United States of America 97.0%, Burkina_Faso 3.0%	2020-05-04	30	61	USA lineage
B.1.1.170	Denmark 29.0%, Germany 16.0%, United Kingdom 12.0%, Norway 12.0%, Iceland 9.0%	2020-07-19	427	778	UK/Denmark lineage
B.1.1.171	United Kingdom 82.0%, Japan 5.0%, United States of America 2.0%, Italy 1.0%, India 1.0%	2020-03-20	163	281	UK lineage
B.1.1.172	United States of America 100.0%	2020-04-06	47	51	USA
B.1.1.174	United States of America 63.0%, Japan 12.0%, Ireland 5.0%, India 3.0%, United Kingdom 2.0%	2020-03-18	175	308	USA lineage
B.1.1.175	Bangladesh 100.0%	2020-04-29	10	14	Bangladesh
B.1.1.176	Canada 100.0%, United States of America 0.0%, Monaco 0.0%, Singapore 0.0%	2020-03-12	319	2733	Canadian lineage
B.1.1.177	United States of America 98.0%, Israel 2.0%	2020-06-04	26	55	Texas
B.1.1.178	United Kingdom 92.0%, United States of America 8.0%	2020-04-02	22	25	England
B.1.1.180	United States of America 94.0%, Peru 3.0%, Chile 3.0%	2020-06-08	80	93	USA lineage
B.1.1.181	Canada 64.0%, Turkey 20.0%, Philippines 11.0%, Brazil 4.0%, South_Africa 1.0%	2020-03-22	86	109	Used to be just Turkey, now lots of Canadian
B.1.1.182	United Kingdom 55.0%, United_Arab_Emirates 36.0%, Japan 9.0%	2020-09-09	8	11	USA
B.1.1.184	Philippines 62.0%, Russia 32.0%, Japan 4.0%, Ireland 2.0%	2020-04-03	16	47	Russia, some B.1.1.129
B.1.1.185	Netherlands 92.0%, Iceland 8.0%	2020-03-31	11	12	Netherlands lineage
B.1.1.186	United States of America 96.0%, Canada 1.0%, Japan 0.0%, Indonesia 0.0%, France 0.0%	2020-05-12	164	301	Southern USA
B.1.1.187	Italy 80.0%, United Kingdom 13.0%, Bulgaria 4.0%, Russia 2.0%, Finland 1.0%	2020-06-24	90	107	UK and italy
B.1.1.189	Turkey 31.0%, Germany 17.0%, United Kingdom 14.0%, Switzerland 12.0%, Denmark 8.0%	2020-04-11	244	643	European lineage
B.1.1.190	United Kingdom 85.0%, Austria 10.0%, Australia 5.0%	2020-03-17	15	20	Wales lineage
B.1.1.191	Denmark 98.0%, United Kingdom 1.0%, Faroe_Islands 0.0%, Sweden 0.0%	2020-03-20	206	211	Denmark
B.1.1.192	United States of America 86.0%, The_Bahamas 2.0%, Bulgaria 2.0%, Latvia 2.0%, United Kingdom 2.0%	2020-03-21	151	414	USA
B.1.1.193	United Kingdom 100.0%	2020-09-30	7	9	England
B.1.1.194	United Kingdom 64.0%, Greece 24.0%, Japan 2.0%, Germany 2.0%, Poland 1.0%	2020-03-13	83	143	England
B.1.1.196	United Kingdom 99.0%, United States of America 1.0%	2020-08-26	123	166	UK lineage
B.1.1.197	United Kingdom 100.0%	2020-04-09	14	22	UK lineage
B.1.1.198	United Kingdom 70.0%, Luxembourg 10.0%, Portugal 4.0%, Ireland 3.0%, Romania 2.0%	2020-03-09	447	639	UK/ Luxembourg lineage
B.1.1.200	United Kingdom 84.0%, Russia 5.0%, India 4.0%, Belgium 4.0%, Chile 1.0%	2020-03-28	75	141	UK
AN.1	Netherlands 33.0%, Switzerland 27.0%, Germany 18.0%, Sweden 14.0%, Belgium 4.0%	2020-07-07	21	51	Alias of B.1.1.200.1, Sweden and Netherlands, from B.1.1.130
B.1.1.201	India 77.0%, United States of America 9.0%, Singapore 7.0%, United Kingdom 5.0%, Poland 2.0%	2020-04-29	17	43	India and Singapore and Texas
B.1.1.202	Italy 100.0%	2020-04-17	12	13	Italy
B.1.1.203	United Kingdom 52.0%, India 12.0%, Finland 10.0%, Ecuador 5.0%, Armenia 5.0%	2020-05-20	17	42	England and Ecuador
B.1.1.204	Norway 57.0%, United Kingdom 27.0%, Germany 9.0%, Denmark 2.0%, Belgium 1.0%	2020-03-07	83	316	UK lineage
B.1.1.205	United States of America 75.0%, Turkey 24.0%, Japan 0.0%, Russia 0.0%	2020-05-16	80	265	USA lineage
B.1.1.207	United States of America 97.0%, New_Zealand 1.0%, Northern_Mariana_Islands 0.0%, Mexico 0.0%, Canada 0.0%	2020-06-28	181	764	USA
B.1.1.208	United Kingdom 99.0%, United_Arab_Emirates 1.0%	2020-03-22	45	73	UK
B.1.1.209	Netherlands 72.0%, United Kingdom 27.0%, Denmark 1.0%	2020-05-06	72	96	Netherlands
B.1.1.210	United States of America 98.0%, Germany 1.0%, India 1.0%, Ireland 1.0%, Kenya 1.0%	2020-03-21	115	180	USA (TX)
B.1.1.213	United Kingdom 100.0%	2020-03-20	37	47	England
B.1.1.214	Japan 100.0%, South_Korea 0.0%, Australia 0.0%, New_Zealand 0.0%, Russia 0.0%	2020-02-22	103	17758	Japan
B.1.1.216	India 79.0%, United Kingdom 5.0%, Indonesia 3.0%, Canada 3.0%, United States of America 2.0%	2020-05-06	135	939	Predominantly Indian lineage with exports elsewhere
AM.1	Portugal 88.0%, United Kingdom 12.0%	2020-11-09	6	8	Alias of B.1.1.216.1, Portugal lineage
AM.2	India 39.0%, Canada 28.0%, Japan 17.0%, United_Arab_Emirates 6.0%, Qatar 6.0%	2020-08-03	5	18	Alias of B.1.1.216.2, Canadian lineage
AM.3	United Kingdom 100.0%	2020-10-30	7	30	Alias of B.1.1.216.3, UK lineage
AM.4	Canada 98.0%, Japan 1.0%, Israel 1.0%	2020-11-05	49	102	Alias of B.1.1.216.4, Canadian lineage
B.1.1.217	United Kingdom 97.0%, Italy 1.0%, Sweden 1.0%, Latvia 0.0%	2020-04-26	193	271	UK lineage
S.1	Latvia 86.0%, Finland 11.0%, United Kingdom 2.0%, Estonia 1.0%, Ireland 1.0%	2020-06-07	41	184	Alias of B.1.1.217.1, Latvian lineage, previously I.1
B.1.1.218	United Kingdom 38.0%, Greece 23.0%, Denmark 9.0%, Germany 7.0%, Bulgaria 4.0%	2020-05-11	63	116	European lineage
B.1.1.219	Denmark 47.0%, Germany 11.0%, Iceland 7.0%, Poland 7.0%, Norway 5.0%	2020-08-01	131	188	Northern Europe (UK, Denmark, Norway, Sweden)
B.1.1.220	United Kingdom 65.0%, Japan 27.0%, United States of America 4.0%, Germany 2.0%, Cote_d'Ivoire 1.0%	2020-03-23	184	329	UK lineage
B.1.1.221	Belgium 75.0%, Peru 10.0%, Netherlands 2.0%, Brazil 2.0%, Japan 2.0%	2020-03-29	79	93	Belgian lineage
B.1.1.222	United States of America 78.0%, Mexico 21.0%, Canada 0.0%, Spain 0.0%, Germany 0.0%	2020-04-04	721	4933	USA/Mexico
B.1.1.224	Denmark 73.0%, Lithuania 15.0%, Germany 10.0%, United States of America 1.0%	2020-08-31	52	71	Denmark (some German)
B.1.1.225	United States of America 79.0%, Puerto_Rico 19.0%, Japan 1.0%, Russia 1.0%, Canada 1.0%	2020-06-16	104	127	USA
B.1.1.226	United States of America 97.0%, Canada 2.0%, India 1.0%, Luxembourg 1.0%	2020-04-21	102	174	USA lineage
B.1.1.227	United Kingdom 100.0%	2020-06-13	121	226	England
B.1.1.231	United States of America 95.0%, Ecuador 2.0%, Canada 1.0%, South_Korea 0.0%, Aruba 0.0%	2020-03-13	149	294	USA lineage
AL.1	Canada 95.0%, United States of America 4.0%, Australia 2.0%	2020-09-18	20	55	Alias of B.1.1.231.1, Canada lineage
B.1.1.232	Iceland 39.0%, Germany 20.0%, Belgium 9.0%, Netherlands 8.0%, Austria 6.0%	2020-03-28	373	535	Northern Europe (UK, Germany, Denmark, Belgium, NL)
AK.1	United Kingdom 99.0%, Germany 1.0%	2020-08-07	56	77	Alias of B.1.1.232.1, UK lineage
AK.2	Germany 100.0%	2020-09-19	13	21	Alias of B.1.1.232.2, German lineage
B.1.1.234	United Kingdom 62.0%, Austria 13.0%, Germany 9.0%, Romania 6.0%, Ireland 6.0%	2020-07-20	56	68	England, Ireland, Northern Ireland, Northern Europe
B.1.1.236	United Kingdom 69.0%, Germany 20.0%, Japan 4.0%, France 2.0%, Turkey 1.0%	2020-07-25	65	137	UK
B.1.1.237	United Kingdom 98.0%, United States of America 1.0%, Russia 1.0%, Greece 1.0%	2020-05-15	109	174	Wales
B.1.1.239	United States of America 100.0%	2020-06-22	24	34	USA lineage
B.1.1.241	France 40.0%, Madagascar 19.0%, United Kingdom 15.0%, Finland 5.0%, Germany 4.0%	2020-04-29	196	430	European lineage
AH.1	Switzerland 78.0%, Italy 22.0%	2020-11-05	5	9	Alias of B.1.1.241.1, Swiss Lineage
AH.2	France 92.0%, Switzerland 5.0%, Portugal 2.0%	2020-08-18	16	40	Alias of B.1.1.241.2, French Lineage
AH.3	Finland 91.0%, Sweden 4.0%, United Kingdom 3.0%, Italy 2.0%	2020-10-23	92	246	Alias of B.1.1.241.3, Finnish Lineage
B.1.1.240	United Kingdom 96.0%, Germany 2.0%, Belgium 2.0%	2020-08-27	152	206	UK lineage
AJ.1	Portugal 62.0%, Gibraltar 38.0%	2020-11-08	13	21	Alias of B.1.1.240.1, Portugal lineage
B.1.1.242	Gambia 52.0%, Switzerland 30.0%, United Kingdom 4.0%, Norway 4.0%, Italy 4.0%	2020-07-21	18	23	Gambia and Switzerland
B.1.1.243	Lithuania 59.0%, Norway 8.0%, Ukraine 6.0%, United Kingdom 6.0%, Denmark 4.0%	2020-04-24	76	268	Eastern Europe, Central Europe, UK
B.1.1.244	United States of America 89.0%, Mexico 10.0%, Canada 1.0%	2020-04-07	33	79	USA lineage
B.1.1.249	United Kingdom 100.0%	2020-03-26	14	14	Welsh Lineage
B.1.1.251	United States of America 100.0%	2020-06-02	43	96	UK and US
B.1.1.253	United Kingdom 98.0%, France 1.0%, Japan 1.0%, Philippines 1.0%, South_Africa 0.0%	2020-05-09	260	387	UK
B.1.1.254	South_Africa 34.0%, France 16.0%, United Kingdom 14.0%, Australia 7.0%, Germany 4.0%	2020-03-14	48	70	Mostly South Africa
B.1.1.255	United Kingdom 100.0%, United States of America 0.0%	2020-05-21	219	313	UK lineage
B.1.1.256	United Kingdom 97.0%, United States of America 1.0%, Russia 1.0%	2020-04-30	51	71	UK lineage
B.1.1.258	United States of America 100.0%	2020-05-26	192	312	USA (TX)
B.1.1.261	Sweden 46.0%, Denmark 32.0%, Faroe_Islands 8.0%, Germany 4.0%, Brazil 4.0%	2020-03-31	97	112	Swedish/ Danish/ Faroe Islands lineage
B.1.1.257	United Kingdom 68.0%, Netherlands 23.0%, Singapore 2.0%, France 2.0%, Portugal 2.0%	2020-03-02	69	96	Mostly UK lineage with other northern european plus one singapore
B.1.1.262	United Kingdom 98.0%, India 2.0%	2020-04-28	53	46	UK lineage
B.1.1.263	Philippines 47.0%, United_Arab_Emirates 46.0%, Japan 1.0%, United States of America 1.0%, Hong_Kong 1.0%	2020-04-03	275	575	UAE lineage (~95%)
B.1.1.265	United States of America 98.0%, South_Africa 1.0%, Italy 0.0%, Costa_Rica 0.0%, Guatemala 0.0%	2020-04-11	107	295	USA lineage
B.1.1.266	Czech_Republic 46.0%, United Kingdom 20.0%, Germany 7.0%, Switzerland 5.0%, Italy 4.0%	2020-05-23	75	83	Czech lineage
B.1.1.267	Ireland 97.0%, Chile 2.0%, Guatemala 1.0%	2020-03-24	84	92	Irish lineage
B.1.1.268	United States of America 100.0%	2020-05-31	43	66	USA lineage
B.1.1.269	United Kingdom 31.0%, France 28.0%, Spain 14.0%, Denmark 9.0%, Switzerland 6.0%	2020-05-19	351	564	European lineage
B.1.1.270	United Kingdom 100.0%	2020-03-21	78	92	UK lineage
B.1.1.271	Austria 74.0%, Germany 26.0%	2020-03-11	16	19	Germain and Austrian lineage
B.1.1.272	Denmark 75.0%, Japan 9.0%, United Kingdom 6.0%, France 4.0%, United States of America 2.0%	2020-08-17	184	228	Denmark
B.1.1.273	South_Africa 97.0%, Philippines 1.0%, United States of America 1.0%, Zambia 1.0%, Bulgaria 1.0%	2020-04-23	137	147	South african lineage, previously part of B.1.1.56
B.1.1.274	United Kingdom 38.0%, Russia 12.0%, India 8.0%, Bolivia 8.0%, United States of America 6.0%	2020-04-03	88	219	England, Thailand, Russia, USA
B.1.1.275	Democratic Republic of the Congo 52.0%, Angola 17.0%, United_Arab_Emirates 15.0%, United Kingdom 10.0%, Gabon 4.0%	2020-03-19	26	52	DRC with some UAE and England
B.1.1.277	Denmark 44.0%, United Kingdom 17.0%, Norway 7.0%, Germany 7.0%, Poland 4.0%	2020-03-17	938	1300	European lineage
K.1	South_Korea 89.0%, Germany 5.0%, Russia 3.0%, Denmark 3.0%	2020-07-23	35	38	Alias of B.1.1.277.1, South Korean lineage
K.2	Russia 91.0%, Japan 9.0%	2020-07-26	15	22	Alias of B.1.1.277.2, Russian lineage
K.3	Norway 100.0%	2020-08-29	76	162	Alias of B.1.1.277.3, Norway lineage
B.1.1.279	United Kingdom 100.0%, Hong_Kong 0.0%, Oman 0.0%, Ireland 0.0%	2020-03-21	544	858	English Lineage
B.1.1.280	Lithuania 92.0%, Norway 3.0%, Germany 1.0%, United Kingdom 1.0%, Latvia 1.0%	2020-07-30	181	326	Lithuanian lineage
B.1.1.282	Netherlands 53.0%, Turkey 26.0%, India 7.0%, Estonia 5.0%, Latvia 4.0%	2020-03-26	51	94	Netherlands lineage
B.1.1.283	Japan 100.0%	2020-03-16	10	44	Japan
B.1.1.284	Japan 100.0%, South_Korea 0.0%, Hong_Kong 0.0%, Australia 0.0%, Thailand 0.0%	2020-05-22	139	9128	Japan
B.1.1.285	Japan 74.0%, United States of America 17.0%, Mexico 7.0%, Guatemala 1.0%, Italy 1.0%	2020-01-09	47	151	Japan/ USA lineage
B.1.1.286	United Kingdom 99.0%, Netherlands 0.0%, Canada 0.0%	2020-06-04	220	334	UK
B.1.1.288	Denmark 96.0%, United Kingdom 1.0%, United States of America 1.0%, France 0.0%, Norway 0.0%	2020-05-03	484	513	Danish Lineage
B.1.1.289	United Kingdom 100.0%, Japan 0.0%, Mexico 0.0%	2020-03-20	411	468	UK lineage
B.1.1.290	United States of America 98.0%, Russia 2.0%	2020-05-11	36	54	USA lineage
B.1.1.291	United States of America 95.0%, Mexico 2.0%, Russia 1.0%, Canada 1.0%, Latvia 1.0%	2020-03-09	1033	1399	USA Lineage
B.1.1.294	Russia 19.0%, Denmark 17.0%, Germany 14.0%, United Kingdom 14.0%, Israel 11.0%	2020-03-31	357	856	Russian and UK lineage
M.1	Israel 98.0%, India 2.0%	2020-12-07	14	47	Alias of B.1.1.294.1, Israel
M.2	Switzerland 83.0%, United Kingdom 8.0%, Iceland 8.0%	2020-10-26	8	12	Alias of B.1.1.294.2, Swiss Lineage
M.3	United Kingdom 59.0%, Russia 35.0%, Moldova 6.0%	2020-09-01	10	17	Alias of B.1.1.294.3, English Lineage
B.1.1.296	United Kingdom 96.0%, Turkey 4.0%	2020-03-20	43	52	UK lineage
B.1.1.297	Germany 46.0%, Belgium 30.0%, Luxembourg 11.0%, Netherlands 7.0%, France 3.0%	2020-07-16	196	409	Central Europe lineage
AG.1	Netherlands 71.0%, Germany 14.0%, Slovenia 7.0%, Iceland 7.0%	2020-09-11	8	14	Alias of B.1.1.297.1, Netherlands lineage
B.1.1.298	Denmark 100.0%, Faroe_Islands 0.0%	2020-06-08	958	1140	Denmark Lineage
B.1.1.299	United Kingdom 99.0%, Germany 1.0%	2020-05-22	48	76	UK lineage
B.1.1.300	United Kingdom 99.0%, Indonesia 1.0%	2020-06-11	57	90	UK lineage
B.1.1.301	United Kingdom 97.0%, Germany 2.0%, Bulgaria 0.0%, Romania 0.0%, Peru 0.0%	2020-05-22	521	819	UK lineage
B.1.1.302	Sweden 57.0%, Denmark 25.0%, Norway 7.0%, Latvia 5.0%, United Kingdom 4.0%	2020-07-06	220	482	Swedish lineage
B.1.1.303	United Kingdom 99.0%, Thailand 1.0%	2020-06-09	244	354	UK
B.1.1.304	United States of America 98.0%, United Kingdom 1.0%, India 0.0%, Mexico 0.0%, Russia 0.0%	2020-03-31	251	365	UK/USA lineage
B.1.1.305	United Kingdom 42.0%, Greece 16.0%, Germany 15.0%, Norway 6.0%, Switzerland 5.0%	2020-04-23	119	225	Pan European
AF.1	Switzerland 88.0%, Austria 4.0%, Sweden 4.0%, France 4.0%	2020-10-16	18	26	Alias of B.1.1.305.1, Switzerland
B.1.1.306	India 88.0%, United States of America 3.0%, Zambia 2.0%, United Kingdom 2.0%, Canada 1.0%	2020-03-01	1234	2011	Big indian lineage, exports to Zambia, Bahrain and Canada
AE.1	Zambia 95.0%, United Kingdom 3.0%, Burkina_Faso 2.0%	2020-05-08	39	92	Alias of B.1.1.306.1, Zambian
AE.2	Bahrain 100.0%	2020-06-23	14	14	Alias of B.1.1.306.2, Bahrain
AE.3	Zambia 91.0%, Rwanda 3.0%, Canada 3.0%, India 3.0%	2020-06-04	12	32	Alias of B.1.1.306.3, Zambia and Rwanda
AE.4	Bahrain 67.0%, Canada 19.0%, India 5.0%, Qatar 5.0%, Pakistan 5.0%	2020-06-23	17	21	Alias of B.1.1.306.4, Bahrain
AE.5	Zambia 98.0%, United Kingdom 2.0%	2020-06-28	23	46	Alias of B.1.1.306.5, Zambia
AE.6	Bahrain 96.0%, Zambia 4.0%	2020-08-09	24	25	Alias of B.1.1.306.6, Bahrain
AE.7	Bahrain 92.0%, India 8.0%	2020-09-11	12	13	Alias of B.1.1.306.7, Bahrain
AE.8	Canada 100.0%, United States of America 0.0%, South_Korea 0.0%	2020-07-24	801	1829	Alias of B.1.1.306.8, Canada lineage
B.1.1.307	United Kingdom 98.0%, Gibraltar 1.0%, Belgium 0.0%, Spain 0.0%, Australia 0.0%	2020-06-22	1391	2136	UK lineage
B.1.1.308	United Kingdom 99.0%, Denmark 1.0%	2020-08-31	66	84	UK
B.1.1.309	United Kingdom 78.0%, United States of America 19.0%, Japan 2.0%, Philippines 0.0%	2020-04-13	96	201	Now all England, was US, so probably split from something
B.1.1.310	United Kingdom 100.0%	2020-05-15	46	65	Northern Irish with English root
B.1.1.311	United Kingdom 99.0%, Denmark 0.0%, Ireland 0.0%, Norway 0.0%, Poland 0.0%	2020-07-02	1758	2642	Huge UK lineage
B.1.1.312	Jordan 93.0%, United States of America 2.0%, Sweden 1.0%, Japan 1.0%, Canada 1.0%	2020-06-11	440	483	Jordan lineage
B.1.1.315	United_Arab_Emirates 44.0%, United Kingdom 23.0%, Germany 5.0%, Israel 3.0%, Bangladesh 3.0%	2020-03-19	70	120	Previously D.1, UK/ UAE lineage
AD.1	Denmark 99.0%, United States of America 1.0%	2020-11-02	194	243	Alias of B.1.1.315.1, Denmark lineage
AD.2	United Kingdom 96.0%, Greece 3.0%, Netherlands 0.0%, Portugal 0.0%, Italy 0.0%	2020-07-21	2732	4428	Alias of B.1.1.315.2, UK lineage
AD.2.1	Lithuania 100.0%	2020-12-04	7	23	Alias of B.1.1.315.2.1, Lithuanian lineage
B.1.1.316	United States of America 95.0%, Mexico 3.0%, Canada 1.0%, Spain 0.0%, Guam 0.0%	2020-05-17	189	986	International lineage with spike mutation Q677H, parent of lineage R.1 and R.2 which have additional mutations including E484K mutation
R.1	Japan 70.0%, United States of America 23.0%, Sweden 2.0%, Germany 1.0%, Austria 1.0%	2020-01-14	72	10595	Alias of B.1.1.316.1, Sublineage of B.1.1.316 with 3 additional spike mutations, circulating in a number of countries. pango-designation issue #17
R.2	United States of America 100.0%	2020-12-22	6	63	Alias of B.1.1.316.2, Sublineage of B.1.1.316 with E484K. pango-designation issue #18
B.1.1.317	Germany 42.0%, Russia 28.0%, Estonia 5.0%, Finland 3.0%, Norway 3.0%	2020-03-19	310	2441	Russian lineage
AS.1	United Kingdom 100.0%	2020-10-21	61	82	Alias of B.1.1.317.1, UK lineage
AS.2	United Kingdom 93.0%, Turkey 5.0%, Russia 2.0%	2020-09-24	39	60	Alias of B.1.1.317.2, UK lineage
B.1.1.318	United States of America 47.0%, United Kingdom 9.0%, Ghana 6.0%, Benin 5.0%, France 4.0%	2020-05-14	1342	3351	Lineage circulating in multiple countries with a number of variants of concern (Spike D614G, Spike D796H, Spike E484K, Spike P681H, Spike T95I, Spike Y144del). pango-designation issue #15
AZ.1	Canada 98.0%, United States of America 1.0%, Nigeria 0.0%, United Kingdom 0.0%, Cayman_Islands 0.0%	2021-01-22	829	419	Alias of B.1.1.318.1, Canada lineage, from pango-designation issue #171
AZ.2	Greece 72.0%, Switzerland 7.0%, Germany 6.0%, France 3.0%, Austria 3.0%	2021-02-05	952	1158	Alias of B.1.1.318.2, predominantly Greece lineage, from pango-designation issue #171
AZ.2.1	Switzerland 86.0%, Liechtenstein 10.0%, Czech_Republic 3.0%, Italy 1.0%, Germany 1.0%	2021-03-15	100	119	Alias of B.1.1.318.2.1, Switzerland lineage, from pango-designation issue #171
AZ.3	United States of America 99.0%, Mexico 1.0%, Benin 0.0%, Canada 0.0%	2021-02-08	175	632	Alias of B.1.1.318.3, USA lineage, from pango-designation issue #171
AZ.4	Ireland 95.0%, United Kingdom 4.0%, Latvia 0.0%	2021-02-08	264	286	Alias of B.1.1.318.4, Ireland lineage, from pango-designation issue #171
AZ.5	Mauritius 90.0%, United Kingdom 5.0%, Canada 1.0%, United States of America 1.0%, France 1.0%	2021-02-03	162	391	Alias of B.1.1.318.5, Mauritius lineage, from pango-designation issue #171
AZ.6	Canada 100.0%	2021-03-04	82	102	Alias of B.1.1.318.6, Canada lineage, from pango-designation issue #171
B.1.1.319	Russia 46.0%, Sweden 16.0%, Austria 12.0%, Denmark 11.0%, Turkey 4.0%	2020-03-02	19	56	Russian/Serbian Lineage
B.1.1.320	United States of America 98.0%, Romania 2.0%	2020-09-01	39	51	USA lineage
B.1.1.322	United States of America 69.0%, Mexico 28.0%, Canada 2.0%, Japan 1.0%	2020-04-13	20	121	Mexico/Southwest USA
B.1.1.323	United Kingdom 50.0%, Iceland 18.0%, Germany 13.0%, Netherlands 7.0%, Sweden 3.0%	2020-02-29	61	68	Northern Europe, split from B.1.1.257
B.1.1.324	Chile 100.0%	2020-05-22	12	17	Chilean Lineage
B.1.1.325	Denmark 58.0%, Lithuania 8.0%, Belgium 8.0%, Ukraine 8.0%, Turkey 8.0%	2020-07-16	31	38	Eastern Europe plus Belgium and Denmark
B.1.1.326	India 92.0%, Japan 2.0%, Denmark 1.0%, United States of America 1.0%, Germany 1.0%	2020-03-23	378	581	Indian Lineage
B.1.1.327	Switzerland 78.0%, India 11.0%, Argentina 11.0%	2020-11-22	5	9	Swiss Lineage
B.1.1.328	Costa_Rica 64.0%, United States of America 31.0%, Poland 3.0%, Panama 2.0%	2020-06-11	10	61	Costa Rica and Florida
B.1.1.329	United States of America 74.0%, Canada 20.0%, Mexico 3.0%, United Kingdom 1.0%, Japan 0.0%	2020-05-28	65	250	Pan-US
B.1.1.330	China 100.0%	2021-01-02	15	15	Chinese Lineage
B.1.1.331	Austria 85.0%, United States of America 8.0%, Mexico 2.0%, India 2.0%, Latvia 2.0%	2020-02-26	85	99	Austrian lineage
B.1.1.332	Brazil 100.0%	2020-07-01	7	30	Brazillian Lineage
B.1.1.333	Norway 99.0%, Brazil 0.0%, Philippines 0.0%, Denmark 0.0%, United Kingdom 0.0%	2020-01-29	111	926	Norwegian Lineage
B.1.1.334	United States of America 89.0%, Slovenia 1.0%, Canada 1.0%, Romania 1.0%, India 1.0%	2020-03-23	6	73	USA and Mexico
B.1.1.335	United States of America 75.0%, Germany 22.0%, Canada 3.0%	2020-04-03	16	36	USA and Canada
B.1.1.336	Russia 89.0%, Finland 4.0%, Poland 3.0%, Switzerland 1.0%, Italy 1.0%	2020-09-01	13	76	Russian lineage
B.1.1.337	United States of America 100.0%, Japan 0.0%	2020-06-27	91	266	US
B.1.1.338	Germany 100.0%	2020-12-02	31	58	German lineage
B.1.1.339	United_Arab_Emirates 82.0%, United Kingdom 9.0%, Canada 6.0%, Jordan 1.0%, Russia 1.0%	2020-03-19	88	93	UAE and England
B.1.1.340	India 95.0%, Japan 5.0%	2020-04-06	19	20	Indian Lineage
B.1.1.341	United Kingdom 88.0%, United States of America 12.0%	2020-09-14	14	17	UK lineage
B.1.1.342	United States of America 100.0%	2020-06-16	13	16	USA
B.1.1.343	Canada 100.0%	2020-11-09	8	15	Canadian lineage
B.1.1.344	United States of America 69.0%, Mexico 28.0%, Philippines 1.0%, Australia 1.0%, South_Korea 1.0%	2020-04-09	49	90	Mexico, Texas
B.1.1.345	United States of America 89.0%, Japan 4.0%, Indonesia 4.0%, Bahrain 4.0%	2020-11-10	8	27	USA lineage
B.1.1.346	Denmark 100.0%	2020-09-21	34	34	Denmark lineage
B.1.1.347	Austria 42.0%, Romania 31.0%, Germany 16.0%, United Kingdom 9.0%, Denmark 2.0%	2020-07-14	11	55	Central Europe
B.1.1.348	United States of America 37.0%, Chile 23.0%, Peru 19.0%, Colombia 7.0%, Argentina 3.0%	2020-04-30	56	1199	South America & USA
B.1.1.349	Russia 48.0%, Finland 35.0%, United Kingdom 5.0%, Estonia 4.0%, Latvia 2.0%	2020-08-04	23	110	Russia, one "Congo"
B.1.1.350	Latvia 86.0%, United States of America 7.0%, Hungary 7.0%	2020-03-23	13	14	Latvian lineage
B.1.1.351	Finland 37.0%, Canada 19.0%, United States of America 15.0%, Denmark 6.0%, Germany 4.0%	2020-07-26	57	388	USA, England, Finland, Denmark
B.1.1.352	United States of America 100.0%	2020-09-29	8	29	USA lineage
B.1.1.353	Reunion 31.0%, India 22.0%, United_Arab_Emirates 20.0%, United Kingdom 7.0%, Germany 4.0%	2020-09-08	13	55	UAE, Israel, Australia
B.1.1.354	India 59.0%, Singapore 9.0%, United_Arab_Emirates 7.0%, Malaysia 6.0%, United Kingdom 3.0%	2020-05-19	83	319	Singapore, malaysia, India, UAE, England
B.1.1.355	United Kingdom 84.0%, Germany 5.0%, Denmark 3.0%, Moldova 3.0%, Belgium 2.0%	2020-09-10	49	58	England, Northern Europe
B.1.1.356	United States of America 87.0%, Slovenia 5.0%, Finland 2.0%, Russia 2.0%, Canada 2.0%	2020-03-19	45	126	Texas
B.1.1.357	United States of America 100.0%	2020-07-08	7	8	USA lineage
B.1.1.358	United States of America 100.0%	2020-09-10	10	31	USA
B.1.1.359	Ghana 54.0%, Denmark 16.0%, Burkina_Faso 11.0%, Niger 5.0%, Germany 3.0%	2020-07-06	11	37	Ghana and Denmark
B.1.1.360	United Kingdom 45.0%, United States of America 34.0%, Ghana 11.0%, Peru 6.0%, Latvia 1.0%	2020-04-03	28	71	Wales
B.1.1.361	United Kingdom 100.0%	2020-06-04	14	21	England
B.1.1.362	United States of America 95.0%, Mexico 4.0%, Japan 1.0%	2020-06-09	34	164	USA
B.1.1.363	United Kingdom 98.0%, Germany 1.0%, Chile 1.0%, Japan 1.0%, Poland 1.0%	2020-03-30	137	164	Wales
B.1.1.364	Russia 53.0%, United Kingdom 24.0%, United States of America 12.0%, Japan 6.0%, South_Korea 6.0%	2020-05-22	12	17	Russia, S Korea, England
B.1.1.365	United Kingdom 98.0%, Sri_Lanka 1.0%, Turkey 1.0%, United States of America 1.0%	2020-06-01	94	172	England
B.1.1.366	United_Arab_Emirates 93.0%, Kyrgyzstan 2.0%, United Kingdom 2.0%, Oman 2.0%, Slovenia 2.0%	2020-03-16	57	60	UAE
B.1.1.367	United States of America 100.0%	2020-05-14	11	16	USA
B.1.1.368	United States of America 80.0%, Guatemala 17.0%, Canada 2.0%, Japan 0.0%, Australia 0.0%	2020-06-09	66	304	USA and Canada
B.1.1.369	United Kingdom 96.0%, Iceland 1.0%, Mexico 1.0%, Japan 0.0%, Canada 0.0%	2020-03-02	1547	2182	England
B.1.1.370	United States of America 40.0%, Russia 30.0%, Japan 14.0%, United Kingdom 5.0%, South_Korea 2.0%	2020-04-05	21	43	England, USA, Russia, Germany
AT.1	Russia 67.0%, Finland 14.0%, Austria 7.0%, Bulgaria 3.0%, Estonia 2.0%	2021-01-18	124	166	Alias of B.1.1.370.1, Russia and Finland lineage from pango-designation issue #47
B.1.1.371	United Kingdom 29.0%, Brazil 26.0%, Romania 16.0%, Denmark 8.0%, Switzerland 4.0%	2020-03-07	39	92	Saudi Arabia to Romania to Western Europe, contains B.1.1.161 at the base
B.1.1.372	United Kingdom 86.0%, Russia 4.0%, Italy 1.0%, Germany 1.0%, Switzerland 1.0%	2020-03-08	876	1351	England
B.1.1.373	Russia 92.0%, Estonia 3.0%, United Kingdom 3.0%, Hong_Kong 1.0%, Crimea 1.0%	2020-08-07	12	76	Russia, split from B.1.1.31
B.1.1.374	Latvia 37.0%, Lithuania 23.0%, Finland 14.0%, Germany 12.0%, Poland 5.0%	2020-10-23	15	451	Balkans, Finland
B.1.1.375	Mozambique 83.0%, United Kingdom 8.0%, Netherlands 3.0%, United States of America 1.0%, Mauritius 1.0%	2020-09-10	47	72	Mozambique, was C.1.1
B.1.1.376	United States of America 96.0%, Japan 2.0%, United Kingdom 1.0%, United_Arab_Emirates 1.0%, Italy 1.0%	2020-05-11	127	170	USA (California)
B.1.1.377	Denmark 100.0%	2020-10-19	423	705	Denmark
B.1.1.378	Brazil 43.0%, United Kingdom 36.0%, Spain 8.0%, Finland 3.0%, United States of America 2.0%	2020-03-16	43	105	UK and Brazil
B.1.1.379	United Kingdom 100.0%	2020-04-05	31	31	Wales
B.1.1.380	United States of America 98.0%, United Kingdom 2.0%	2020-06-12	80	101	USA
B.1.1.381	Peru 67.0%, Chile 25.0%, United States of America 8.0%	2020-05-04	7	24	Peruvian
B.1.1.382	South_Africa 100.0%	2020-04-19	14	26	South African lineage
B.1.1.383	South_Africa 94.0%, Australia 6.0%	2020-04-29	16	16	South African
B.1.1.384	Switzerland 69.0%, Germany 31.0%	2020-12-28	25	42	Swiss Lineage
B.1.1.385	Germany 86.0%, France 8.0%, Switzerland 3.0%, Croatia 1.0%, Denmark 1.0%	2020-09-11	18	273	German Lineage
B.1.1.386	South_Africa 94.0%, United Kingdom 6.0%	2020-05-30	12	18	South African lineage
B.1.1.387	Russia 92.0%, United States of America 8.0%	2020-08-04	12	13	South African lineage
B.1.1.388	Colombia 75.0%, Ecuador 12.0%, Spain 12.0%	2020-04-26	5	8	Columbian lineage
B.1.1.389	Costa_Rica 86.0%, United States of America 6.0%, Spain 5.0%, Finland 2.0%, Australia 1.0%	2020-06-01	87	164	Costa Rica lineage
B.1.1.391	United_Arab_Emirates 76.0%, Germany 9.0%, Japan 3.0%, Russia 3.0%, United States of America 2.0%	2020-03-14	114	144	UAE lineage
B.1.1.392	United States of America 100.0%	2020-09-16	17	19	USA lineage
B.1.1.393	Finland 40.0%, Brazil 33.0%, Singapore 13.0%, Germany 7.0%, United States of America 7.0%	2020-11-04	4	15	Brazilian lineage
B.1.1.394	Portugal 100.0%	2020-06-21	37	38	Portugal lineage
B.1.1.395	United Kingdom 100.0%	2020-04-27	18	18	UK lineage, previously part of B.1.1.279
B.1.1.396	Russia 58.0%, Israel 26.0%, Thailand 5.0%, Japan 5.0%, Sweden 5.0%	2020-06-26	6	19	Russian lineage, some previously B.1.1.184
B.1.1.397	Russia 47.0%, Estonia 13.0%, Latvia 12.0%, Israel 7.0%, Finland 4.0%	2020-08-17	84	451	Predominantly Russia, includes some previous B.1.1.67 and H.1 sequences
B.1.1.398	Indonesia 73.0%, United States of America 12.0%, Japan 3.0%, Singapore 2.0%, Latvia 2.0%	2020-03-19	95	337	USA/ Indonesian lineage
B.1.1.399	Ireland 90.0%, Canada 10.0%	2020-04-15	8	10	Irish lineage
B.1.1.400	Spain 45.0%, United States of America 16.0%, Poland 10.0%, India 10.0%, Italy 6.0%	2020-03-29	5	31	Spain lineage
B.1.1.401	Portugal 100.0%	2020-06-01	15	15	Portugal lineage
B.1.1.402	United States of America 95.0%, Brazil 1.0%, Russia 1.0%, Colombia 1.0%, India 1.0%	2020-05-12	44	87	USA (Texas), split from B.1.1.177
B.1.1.403	United States of America 97.0%, Mexico 3.0%	2020-09-03	9	32	USA
B.1.1.404	Burkina_Faso 63.0%, Germany 17.0%, Italy 7.0%, Ghana 5.0%, Togo 3.0%	2020-05-25	20	60	Ghana, Burkina Faso, Luxembourg, Germany
B.1.1.405	Germany 86.0%, Russia 14.0%	2020-09-14	11	14	Germany lineage
AC.1	United Kingdom 96.0%, Germany 4.0%	2020-10-10	17	24	Alias of B.1.1.405.1, UK lineage
B.1.1.406	United Kingdom 56.0%, Spain 22.0%, Germany 9.0%, Madagascar 5.0%, Switzerland 3.0%	2020-03-25	93	149	Spain, UK, Italy
B.1.1.407	Russia 96.0%, Indonesia 1.0%, Finland 1.0%, Germany 1.0%	2020-06-09	12	72	Mostly Russia
B.1.1.408	United Kingdom 100.0%	2020-07-11	23	17	UK lineage
B.1.1.409	Russia 23.0%, United_Arab_Emirates 12.0%, United States of America 9.0%, Argentina 9.0%, Turkey 7.0%	2020-03-17	41	211	UAE, Israel, Saudi Arabia
B.1.1.410	Portugal 67.0%, United States of America 7.0%, United Kingdom 7.0%, Poland 4.0%, Russia 4.0%	2020-05-19	21	27	Portugal lineage
B.1.1.411	United States of America 56.0%, Ecuador 19.0%, Brazil 6.0%, Senegal 6.0%, Canada 3.0%	2020-03-22	20	68	Ecuador and US
B.1.1.412	South_Africa 98.0%, Malawi 1.0%, Australia 1.0%, New_Zealand 1.0%	2020-06-18	126	131	South African lineage
B.1.1.413	Iran 33.0%, United Kingdom 24.0%, Germany 22.0%, Turkey 9.0%, United States of America 5.0%	2020-09-07	39	138	Europe, Turkey, Iran
B.1.1.414	India 100.0%	2020-07-14	7	7	Indian lineage
B.1.1.415	Austria 100.0%	2020-11-28	20	20	Austrian lineage
B.1.1.416	United States of America 95.0%, Australia 3.0%, Romania 1.0%, Canada 1.0%, New_Zealand 0.0%	2020-03-19	272	1197	USA lineage
B.1.1.417	Canada 97.0%, United States of America 2.0%, Senegal 1.0%, United Kingdom 1.0%, Turkey 1.0%	2020-06-23	64	176	Canada lineage
B.1.1.418	United States of America 71.0%, Japan 12.0%, Mexico 4.0%, South_Africa 4.0%, Poland 3.0%	2020-08-06	21	69	USA lineage
B.1.1.419	United Kingdom 57.0%, United States of America 16.0%, Turkey 8.0%, Indonesia 5.0%, Canada 4.0%	2020-03-14	69	143	UK lineage, includes some formally B.1.1.193 sequences
B.1.1.420	Senegal 18.0%, Spain 16.0%, Italy 16.0%, Luxembourg 12.0%, United States of America 8.0%	2020-10-01	47	1044	Western Europe, USA
B.1.1.421	Portugal 81.0%, United Kingdom 15.0%, Switzerland 4.0%	2020-05-28	27	27	Portuguese lineage
B.1.1.422	Mexico 50.0%, Lithuania 35.0%, Senegal 5.0%, Belarus 5.0%, Poland 5.0%	2020-10-26	7	20	Lithuanian lineage
B.1.1.423	United States of America 100.0%	2020-05-19	14	16	USA lineage
B.1.1.424	Russia 97.0%, Norway 3.0%	2020-04-05	11	30	Russia lineage, contains some formally B.1.1.167 sequences
B.1.1.425	Denmark 52.0%, United Kingdom 38.0%, Germany 5.0%, India 5.0%	2020-08-25	18	21	England and Denmark
B.1.1.426	United States of America 96.0%, Japan 4.0%	2020-04-21	16	23	USA lineage
B.1.1.427	Russia 100.0%	2020-07-25	6	8	Russian Lineage
B.1.1.428	Switzerland 33.0%, Germany 32.0%, Denmark 11.0%, Sweden 10.0%, Macedonia 7.0%	2020-10-26	32	107	Switzerland and North Macedonia
B.1.1.429	Latvia 85.0%, Estonia 11.0%, Finland 1.0%, Denmark 1.0%, Belgium 0.0%	2020-09-15	22	216	Latvia and Finland
B.1.1.430	Macedonia 65.0%, Norway 22.0%, Germany 4.0%, Slovenia 4.0%, Switzerland 4.0%	2020-06-03	14	23	North Macedonia
B.1.1.431	Canada 76.0%, Australia 7.0%, Germany 4.0%, United States of America 4.0%, United_Arab_Emirates 2.0%	2020-06-23	47	55	Australia and Canada
B.1.1.432	United States of America 84.0%, Mexico 13.0%, Germany 1.0%, Canada 1.0%, Norway 0.0%	2020-04-24	173	763	US and Mexico
B.1.1.433	Denmark 86.0%, Slovenia 6.0%, Switzerland 2.0%, United Kingdom 2.0%, Austria 1.0%	2020-08-09	399	666	Denmark and Switzerland, some B.1.1.281
B.1.1.434	United States of America 92.0%, United Kingdom 5.0%, Canada 1.0%, Israel 0.0%, Puerto_Rico 0.0%	2020-06-01	964	2696	Mostly US lineage with some UK and Canada (was B.1.1.304)
B.1.1.435	Russia 93.0%, Finland 3.0%, Luxembourg 3.0%	2020-09-26	10	30	Russian
B.1.1.436	Belgium 100.0%	2020-03-23	38	39	Belgium lineage
B.1.1.437	United States of America 98.0%, Russia 1.0%, Belarus 1.0%	2020-06-08	25	94	USA lineage
B.1.1.438	Sweden 85.0%, United Kingdom 5.0%, Bosnia_and_Herzegovina 5.0%, United States of America 5.0%	2020-03-12	18	20	Swedish lineage
B.1.1.440	United States of America 98.0%, Northern_Mariana_Islands 2.0%	2020-05-09	37	85	US and Mexico
B.1.1.441	United States of America 100.0%	2020-06-26	19	19	USA lineage
B.1.1.442	Argentina 80.0%, Turkey 7.0%, United States of America 5.0%, Germany 5.0%, Austria 2.0%	2020-05-16	37	56	Argentinian
B.1.1.444	South_Africa 100.0%	2020-07-27	5	5	South African (was B.1.1.117)
B.1.1.445	Switzerland 100.0%	2020-12-14	17	24	Switzerland lineage
B.1.1.446	Sweden 43.0%, Estonia 36.0%, Russia 14.0%, Greece 7.0%	2020-08-15	5	14	Sweden lineage
B.1.1.447	United States of America 74.0%, Poland 19.0%, Iceland 7.0%	2020-05-05	15	27	USA lineage
B.1.1.448	South_Africa 93.0%, Zambia 2.0%, Mozambique 1.0%, Brazil 1.0%, Malawi 1.0%	2020-05-04	311	424	South African (was B.1.1.54)
B.1.1.449	France 74.0%, Russia 23.0%, Germany 3.0%	2020-09-04	7	31	Russia lineage
B.1.1.450	United States of America 100.0%	2020-11-20	23	27	USA lineage
B.1.1.451	Norway 74.0%, United States of America 23.0%, Russia 3.0%	2020-07-13	9	35	Norway lineage
B.1.1.452	Russia 78.0%, India 22.0%	2020-09-10	6	9	Russia lineage
B.1.1.453	United States of America 97.0%, Russia 1.0%, Mexico 1.0%, Canada 1.0%	2020-08-05	68	114	US
B.1.1.456	South_Africa 100.0%	2020-06-18	18	18	South African
B.1.1.458	Sweden 45.0%, Germany 32.0%, Switzerland 9.0%, Denmark 5.0%, Norway 5.0%	2020-05-14	11	22	Swedish lineage
B.1.1.459	South_Africa 93.0%, Zimbabwe 7.0%	2020-04-04	30	58	South African lineage (some were part of Belgian lineage B.1.1.75
B.1.1.461	United States of America 97.0%, Italy 1.0%, Canada 1.0%	2020-03-20	39	77	US TX lineage
B.1.1.462	United_Arab_Emirates 86.0%, Latvia 2.0%, United States of America 2.0%, Russia 2.0%, Japan 1.0%	2020-03-25	93	105	United Arab Emirates
B.1.1.463	United States of America 94.0%, Israel 6.0%	2020-05-11	16	17	US CA lineage
B.1.1.464	United States of America 95.0%, Switzerland 1.0%, Greece 1.0%, Israel 0.0%, India 0.0%	2020-04-01	421	688	US lineage
AW.1	Canada 99.0%, United States of America 1.0%	2020-10-12	144	292	Alias of B.1.1.464.1, Canadian lineage
B.1.1.465	Japan 100.0%	2020-04-21	5	64	Japanese lineage
B.1.1.466	Gambia 100.0%	2020-07-21	42	42	Gambian lineage
B.1.1.467	United States of America 91.0%, Puerto_Rico 9.0%	2020-10-08	20	47	US lineage (NY)
B.1.1.480	United States of America 100.0%	2020-04-13	22	34	US Lineage
B.1.1.481	Russia 94.0%, United States of America 6.0%	2020-07-27	11	16	Russian Lineage
B.1.1.482	Japan 51.0%, United States of America 45.0%, France 2.0%, United Kingdom 2.0%	2020-03-24	20	51	US Lineage
AV.1	United Kingdom 94.0%, France 3.0%, Senegal 2.0%, Benin 1.0%	2020-05-12	12	159	Alias of B.1.1.482.1, UK and France lineage with several VOC/VUI-like mutations, from pango-designation issue #73
B.1.1.483	Belgium 96.0%, Brazil 4.0%	2020-07-31	24	25	Belgian lineage
B.1.1.484	Nigeria 100.0%	2020-05-31	6	6	Nigerian Lineage
B.1.1.485	Ghana 28.0%, Peru 18.0%, United States of America 15.0%, Japan 14.0%, Russia 4.0%	2020-03-20	22	78	Ghanan Lineage
B.1.1.486	United States of America 97.0%, Puerto_Rico 1.0%, Japan 1.0%, Singapore 0.0%, Finland 0.0%	2020-05-26	149	575	US Lineage
B.1.1.487	Nigeria 36.0%, United Kingdom 34.0%, Spain 9.0%, Canada 6.0%, United States of America 5.0%	2020-03-22	69	129	UK and Nigerian Lineage
B.1.1.500	United_Arab_Emirates 76.0%, United Kingdom 9.0%, Peru 4.0%, France 2.0%, United States of America 2.0%	2020-04-10	38	46	UAE lineage
B.1.1.506	Russia 90.0%, United Kingdom 3.0%, New_Zealand 3.0%, Germany 3.0%	2020-05-14	22	31	Mainly Russian
B.1.1.507	United States of America 54.0%, South_Africa 40.0%, Turkey 3.0%, Philippines 1.0%, Netherlands 1.0%	2020-08-11	19	87	South African Lineage (was B.1.1.254)
B.1.1.512	United States of America 84.0%, Mexico 16.0%	2020-07-21	18	38	US/Mexico
B.1.1.513	United States of America 100.0%	2020-03-16	81	81	US lineage (NY)
B.1.1.514	United States of America 79.0%, France 4.0%, Japan 4.0%, Morocco 4.0%, Italy 4.0%	2020-04-21	16	24	US lineage
B.1.1.515	Germany 62.0%, United States of America 23.0%, Italy 8.0%, Japan 3.0%, Russia 1.0%	2020-03-16	35	74	German lineage
B.1.1.516	Costa_Rica 100.0%	2020-06-02	8	14	Costa Rica lineage
B.1.1.517	United States of America 92.0%, Mexico 7.0%, Japan 1.0%	2020-12-02	22	160	USA lineage
B.1.1.518	United States of America 88.0%, Mexico 11.0%, Canada 1.0%	2020-06-05	49	163	USA/ Mexico lineage
B.1.1.519	United States of America 58.0%, Mexico 32.0%, Canada 6.0%, Germany 1.0%, Denmark 1.0%	2020-08-28	487	24370	USA/ Mexico lineage
B.1.1.521	Germany 38.0%, Turkey 16.0%, Switzerland 14.0%, United Kingdom 9.0%, Denmark 9.0%	2020-05-15	95	193	European lineage
B.1.1.522	Belgium 89.0%, Netherlands 4.0%, Germany 2.0%, Canada 2.0%, France 2.0%	2020-04-22	45	57	Belgium lineage
B.1.1.523	Russia 59.0%, Germany 17.0%, United States of America 2.0%, United Kingdom 2.0%, Belgium 2.0%	2021-01-02	73	594	Lineage in multiple countries, predominantly Russia, from pango-designation issue #69
B.1.1.524	Russia 76.0%, United States of America 9.0%, Finland 7.0%, Switzerland 4.0%, Indonesia 2.0%	2020-11-14	31	45	Predominantly Russia lineage, from pango-designation issue #85
B.1.1.525	Russia 64.0%, United States of America 10.0%, Turkey 7.0%, United Kingdom 3.0%, Germany 3.0%	2021-01-05	79	136	Predominantly Russia lineage, from pango-designation issue #85
B.1.1.526	India 93.0%, United States of America 2.0%, Peru 2.0%, Germany 1.0%, Italy 1.0%	2020-08-19	122	144	India lineage, from pango-designation issue #91, previously designated B.1.624
B.1.1.528	South_Africa 53.0%, United States of America 38.0%, Qatar 4.0%, Belgium 2.0%, Uzbekistan 0.0%	2020-12-07	70	253	South Africa lineage, from pango-designation issue #177
B.1.1.529	United States of America 58.0%, Turkey 18.0%, India 4.0%, Germany 3.0%, Italy 3.0%	2021-11-12	0	2483	South Africa and Botswana lineage, from pango-designation issue #343	Omicron
BA.1	United Kingdom 50.0%, United States of America 25.0%, Denmark 6.0%, Germany 2.0%, Canada 2.0%	2020-09-15	130	393628	Alias of B.1.1.529.1, from pango-designation issue #361	Omicron
BA.1.1	United States of America 50.0%, United Kingdom 28.0%, Germany 3.0%, Canada 2.0%, France 2.0%	2021-01-01	417	157479	Alias of B.1.1.529.1.1, from pango-designation issue #360
BA.2	Denmark 80.0%, United Kingdom 8.0%, India 4.0%, Sweden 2.0%, Singapore 2.0%	2021-01-11	6	14737	Alias of B.1.1.529.2, from pango-designation issue #361	Omicron
BA.3	Poland 45.0%, South_Africa 37.0%, United Kingdom 10.0%, Germany 4.0%, Botswana 1.0%	2021-11-23	5	83	Alias of B.1.1.529.3, from pango-designation issue #367	Omicron
BB.2	United States of America 51.0%, Colombia 30.0%, Mexico 7.0%, Ecuador 7.0%, Spain 2.0%	2020-10-14	238	1267	Alias of B.1.621.1.2, from pango-designation issue #232
B.1.2	United States of America 94.0%, Canada 5.0%, Mexico 0.0%, Germany 0.0%, Denmark 0.0%	2020-01-21	22388	114226	USA
B.1.3	United States of America 99.0%, Turkey 1.0%, Canada 1.0%, Argentina 0.0%	2020-04-18	216	383	USA lineage
B.1.6	Belgium 70.0%, Democratic Republic of the Congo 12.0%, France 9.0%, United Kingdom 4.0%, Australia 2.0%	2020-03-05	51	56	Belgian lineage
B.1.8	Netherlands 46.0%, United States of America 12.0%, Germany 9.0%, South_Africa 8.0%, Austria 4.0%	2020-03-04	359	412	Netherland, South Africa, Denmark, USA
B.1.12	Belgium 33.0%, United Kingdom 26.0%, Luxembourg 25.0%, France 7.0%, United States of America 5.0%	2020-03-04	99	114	Luxembourg lineage (also England, Belgium etc.)
B.1.13	United Kingdom 86.0%, Australia 4.0%, France 3.0%, Iceland 1.0%, Canada 1.0%	2020-03-09	305	407	UK lineage
B.1.14	United States of America 100.0%	2020-03-16	53	55	USA lineage (CA)
B.1.22	Netherlands 80.0%, Germany 5.0%, United Kingdom 3.0%, Hungary 2.0%, Australia 2.0%	2020-03-05	591	643	Netherlands lineage
B.1.22.1	Curaçao 85.0%, Sint_Eustatius 10.0%, Netherlands 5.0%	2020-09-07	31	39	Curacao
B.1.23	Australia 79.0%, New_Zealand 16.0%, Turkey 3.0%, United Kingdom 1.0%, Portugal 1.0%	2020-03-18	137	146	New Zealand / Australia
B.1.35	United Kingdom 95.0%, United States of America 2.0%, India 2.0%	2020-03-20	118	124	Wales lineage
B.1.36	India 30.0%, Canada 28.0%, Hong_Kong 14.0%, United Kingdom 6.0%, Denmark 4.0%	2020-02-16	1696	6469	Global many subliniages (see below)
B.1.36.1	Switzerland 27.0%, Sweden 27.0%, Germany 10.0%, United Kingdom 7.0%, Norway 7.0%	2020-01-10	260	856	European/Denmark
B.1.36.2	United Kingdom 97.0%, India 2.0%, United_Arab_Emirates 1.0%	2020-09-27	65	86	UK
B.1.36.7	Canada 51.0%, United Kingdom 35.0%, Iran 7.0%, Turkey 3.0%, United States of America 2.0%	2020-08-17	63	295	UK (reasigned from Oman lineage)
B.1.36.8	India 56.0%, Canada 18.0%, United States of America 8.0%, Denmark 7.0%, Bangladesh 3.0%	2020-04-11	495	914	Prodominantly Indian lineage with global records (inc. Canada)
B.1.36.9	United Kingdom 80.0%, Sweden 8.0%, Denmark 6.0%, United States of America 2.0%, India 1.0%	2020-04-21	197	316	UK
B.1.36.10	Jordan 42.0%, Saudi_Arabia 20.0%, United States of America 11.0%, India 11.0%, Turkey 9.0%	2020-04-24	111	158	Jordan/Saudi Arbia (single recent record from USA)
B.1.36.12	United Kingdom 99.0%, India 1.0%	2020-06-12	87	106	England
B.1.36.16	Thailand 54.0%, Malaysia 12.0%, United Kingdom 10.0%, Bangladesh 7.0%, Spain 4.0%	2020-05-03	262	664	SE Asia
B.1.36.17	United Kingdom 94.0%, India 2.0%, Switzerland 1.0%, South_Korea 1.0%, Canada 0.0%	2020-07-16	1267	1961	UK lineage
B.1.36.18	Canada 96.0%, India 3.0%, New_Zealand 1.0%, Hong_Kong 0.0%, United States of America 0.0%	2020-06-05	369	1658	Canadian lineage
B.1.36.19	Indonesia 61.0%, Singapore 16.0%, Australia 6.0%, India 5.0%, France 3.0%	2020-06-17	32	113	Oceana
B.1.36.20	United Kingdom 73.0%, Germany 20.0%, Denmark 5.0%, Netherlands 2.0%	2020-08-20	49	59	Mainly Scotland
B.1.36.21	Norway 99.0%, United Kingdom 1.0%, Sweden 0.0%	2020-10-07	108	462	Norway lineage
B.1.36.22	Finland 77.0%, India 8.0%, Ireland 4.0%, Sweden 2.0%, Denmark 1.0%	2020-06-04	440	803	Lineage with sequences majoritively from Finland
B.1.36.23	United Kingdom 71.0%, Netherlands 13.0%, Slovenia 10.0%, Ireland 2.0%, India 2.0%	2020-05-08	38	62	UK
B.1.36.24	United Kingdom 69.0%, Germany 13.0%, Denmark 6.0%, India 3.0%, United States of America 2.0%	2020-06-04	98	152	England with Global records
B.1.36.25	Denmark 100.0%	2020-10-12	329	451	Denmark
B.1.36.26	Canada 95.0%, United Kingdom 4.0%, United States of America 1.0%, India 1.0%	2020-08-26	86	171	Canda/USA
B.1.36.28	United Kingdom 97.0%, Norway 2.0%, Gibraltar 1.0%	2020-09-09	118	171	UK
B.1.36.27	Hong_Kong 100.0%	2020-09-18	15	28	Hong Kong lineage, initially associated with travellers from Nepal. Epidemiologically and phylogenetically supported.
B.1.36.29	India 90.0%, United States of America 3.0%, United Kingdom 3.0%, United_Arab_Emirates 1.0%, Canada 1.0%	2020-06-27	329	2318	India
B.1.36.31	Canada 25.0%, United Kingdom 22.0%, United States of America 16.0%, Denmark 7.0%, India 5.0%	2020-03-08	124	512	UK/Global
B.1.36.33	Denmark 71.0%, Sweden 13.0%, United Kingdom 4.0%, Belgium 4.0%, Qatar 2.0%	2020-05-23	102	135	Demark
B.1.36.34	United Kingdom 48.0%, India 23.0%, Pakistan 9.0%, United States of America 7.0%, Norway 4.0%	2020-06-10	24	56	UK
B.1.36.35	Turkey 37.0%, Switzerland 30.0%, United States of America 9.0%, Norway 8.0%, United Kingdom 5.0%	2020-07-16	125	751	European/Switzerland
B.1.36.36	Canada 99.0%, United States of America 0.0%, Australia 0.0%, Switzerland 0.0%, Mexico 0.0%	2020-06-03	555	1586	Canada
B.1.36.37	Canada 99.0%, United Kingdom 1.0%, United_Arab_Emirates 0.0%	2020-10-06	114	335	Canada
B.1.36.38	Canada 77.0%, United Kingdom 10.0%, Belgium 6.0%, United States of America 3.0%, India 2.0%	2020-06-08	215	389	Canada/UK
B.1.36.39	United Kingdom 94.0%, Egypt 3.0%, Denmark 1.0%, Germany 1.0%, New_Zealand 0.0%	2020-06-01	306	283	UK
B.1.37	United States of America 100.0%	2020-03-10	62	66	USA lineage
B.1.38	United States of America 100.0%	2020-03-17	30	30	USA
B.1.39	Denmark 91.0%, Iceland 3.0%, United Kingdom 2.0%, Singapore 2.0%, Faroe_Islands 1.0%	2020-03-09	227	245	Denmark
B.1.40	United Kingdom 100.0%	2020-03-18	37	50	Scotland lineage
B.1.44	United Kingdom 100.0%	2020-03-23	99	110	Wales lineage
B.1.67	United Kingdom 74.0%, Ecuador 22.0%, United States of America 4.0%	2020-03-23	22	23	Wales lineage
B.1.69	United Kingdom 85.0%, Italy 11.0%, Morocco 4.0%	2020-03-06	21	27	Scotland
B.1.70	United Kingdom 92.0%, United States of America 8.0%	2020-03-13	25	39	Scotland
B.1.76	United Kingdom 93.0%, United States of America 6.0%, Italy 1.0%	2020-02-24	51	87	English Lineage
B.1.77	United Kingdom 100.0%	2020-05-18	17	23	English lineage
B.1.78	Netherlands 75.0%, United States of America 13.0%, India 7.0%, United Kingdom 2.0%, Morocco 1.0%	2020-03-12	77	99	Netherlands lineage
B.1.81	United Kingdom 78.0%, United States of America 13.0%, Germany 7.0%, Czech_Republic 2.0%	2020-03-18	27	45	UK lineage
B.1.83	Belgium 91.0%, United States of America 2.0%, Canada 2.0%, Japan 2.0%, Australia 2.0%	2020-03-20	59	65	Belgian lineage
B.1.84	Democratic Republic of the Congo 76.0%, United States of America 11.0%, Zambia 11.0%, France 2.0%	2020-03-31	35	46	DRC lineage
B.1.91	Portugal 61.0%, United Kingdom 13.0%, Brazil 7.0%, New_Zealand 5.0%, Italy 3.0%	2020-02-21	372	443	Portuguese lineage
B.1.93	United Kingdom 89.0%, Ireland 4.0%, Switzerland 4.0%, France 1.0%, United States of America 1.0%	2020-03-06	694	1036	UK lineage
B.1.94	Luxembourg 46.0%, United States of America 41.0%, Switzerland 3.0%, Mexico 3.0%, United_Arab_Emirates 3.0%	2020-03-15	20	39	Luxembourg
B.1.96	Netherlands 100.0%	2020-04-01	40	40	Netherlands lineage
B.1.97	United Kingdom 100.0%	2020-03-24	31	39	England
B.1.103	United States of America 91.0%, Germany 2.0%, India 2.0%, Kenya 2.0%, Norway 2.0%	2020-03-14	39	47	USA
B.1.104	United Kingdom 80.0%, United States of America 13.0%, Singapore 3.0%, Canada 1.0%, Philippines 1.0%	2020-03-02	169	247	England
B.1.105	United Kingdom 96.0%, Italy 3.0%, Mexico 1.0%	2020-03-06	79	100	England
B.1.106	United States of America 100.0%	2020-04-23	29	31	USA
B.1.108	United States of America 95.0%, Australia 4.0%, Japan 1.0%, France 1.0%	2020-03-14	121	167	USA
B.1.110	Chile 56.0%, United States of America 33.0%, Australia 5.0%, Argentina 4.0%, Turkey 0.0%	2020-03-02	195	218	Chilean/ US and Australia lineage
B.1.110.1	Chile 82.0%, United States of America 18.0%	2020-03-18	9	11	Chilean/ US lineage
B.1.110.2	United Kingdom 100.0%	2020-04-03	5	6	UK lineage
B.1.110.3	United States of America 99.0%, Russia 0.0%, United Kingdom 0.0%, Puerto_Rico 0.0%, Taiwan 0.0%	2020-03-15	206	1350	USA lineage
B.1.111	United States of America 53.0%, Colombia 20.0%, Trinidad_and_Tobago 4.0%, Canada 4.0%, Spain 3.0%	2020-03-07	169	737	South/ Central American lineage (mostly Trinidad and Colombia, an a small cluster from Norwich)
B.1.112	United States of America 100.0%	2020-04-06	161	174	USA/UT
B.1.113	India 100.0%	2020-06-03	61	61	Indian lineage
B.1.115	Israel 47.0%, United Kingdom 26.0%, United States of America 26.0%	2020-03-17	30	38	Israel and UK
B.1.116	United States of America 100.0%	2020-03-29	85	85	USA lineage
B.1.117	United Kingdom 92.0%, United States of America 8.0%	2020-03-30	51	83	UK lineage
B.1.118	Denmark 98.0%, United States of America 2.0%	2020-03-09	108	114	Danish
B.1.119	United States of America 100.0%	2020-03-12	55	90	USA lineage
B.1.120	United Kingdom 100.0%	2020-03-27	113	122	Wales lineage
B.1.124	United States of America 98.0%, Egypt 2.0%, Turkey 1.0%	2020-03-19	119	129	USA/WA
B.1.126	United States of America 99.0%, Haiti 0.0%, Puerto_Rico 0.0%, Mexico 0.0%, Philippines 0.0%	2020-05-05	170	832	USA (MN) lineage
B.1.127	Denmark 96.0%, Ukraine 2.0%, Sweden 1.0%, Germany 0.0%, India 0.0%	2020-10-26	359	483	Denmark
B.1.128	Canada 93.0%, Switzerland 3.0%, Democratic Republic of the Congo 3.0%, United States of America 1.0%, France 1.0%	2020-03-09	1152	1496	Canda, Switzerland and DRC
B.1.131	United Kingdom 21.0%, Germany 16.0%, Denmark 14.0%, United States of America 11.0%, Norway 9.0%	2020-05-27	62	128	European lineage
B.1.134	United States of America 99.0%, Italy 1.0%	2020-04-03	133	176	USA lineage
B.1.137	United States of America 98.0%, Kenya 1.0%, Angola 1.0%	2020-04-06	128	127	USA lineage
B.1.139	United States of America 100.0%, Canada 0.0%	2020-03-26	812	1324	USA lineage
B.1.140	South_Africa 88.0%, United States of America 6.0%, Hong_Kong 2.0%, Argentina 2.0%, Mozambique 2.0%	2020-03-14	44	51	South African lineage
B.1.142	United Kingdom 99.0%, United States of America 1.0%, Sweden 0.0%, Italy 0.0%	2020-03-12	279	333	Wales lineage
B.1.143	India 67.0%, Kenya 14.0%, United States of America 6.0%, Bulgaria 4.0%, Senegal 2.0%	2020-03-28	33	49	Indian lineage
B.1.145	India 100.0%	2020-04-21	13	16	Indian lineage
B.1.146	Switzerland 36.0%, Slovenia 36.0%, Germany 11.0%, Austria 6.0%, United States of America 3.0%	2020-06-23	83	236	Swiss lineage
B.1.147	Canada 84.0%, Belize 5.0%, France 3.0%, United Kingdom 3.0%, Belgium 2.0%	2020-02-29	758	1338	Canadian lineage
B.1.149	Slovenia 73.0%, Democratic Republic of the Congo 10.0%, United Kingdom 7.0%, Netherlands 4.0%, Switzerland 3.0%	2020-03-31	69	292	DRC lineage
B.1.151	United Kingdom 78.0%, Ireland 11.0%, France 4.0%, United States of America 2.0%, Germany 1.0%	2020-03-10	78	91	UK lineage
B.1.153	United Kingdom 55.0%, Belgium 11.0%, Australia 9.0%, Mexico 5.0%, France 5.0%	2020-03-11	43	56	English lineage with some Australian, New Zealand and European sequences
B.1.157	United Kingdom 55.0%, Spain 38.0%, United States of America 1.0%, Belgium 1.0%, Netherlands 1.0%	2020-03-03	170	202	UK/ Spanish lineage
B.1.158	Finland 100.0%	2020-03-13	6	19	Finland lineage
B.1.159	France 71.0%, Germany 11.0%, Bangladesh 4.0%, Democratic Republic of the Congo 4.0%, Canada 3.0%	2020-03-17	61	73	French lineage
B.1.160	France 19.0%, Denmark 13.0%, Canada 10.0%, Switzerland 8.0%, United Kingdom 7.0%	2020-02-02	10413	28892	Large European lineage, sequences from BeNeLuX, Denmark, Switzerland, Hungary and UK.
B.1.160.7	United Kingdom 96.0%, France 3.0%, Italy 0.0%, United States of America 0.0%, Denmark 0.0%	2020-10-03	321	426	English Lineage
B.1.160.8	Denmark 92.0%, Sweden 7.0%, France 1.0%, Belgium 0.0%, Italy 0.0%	2020-10-05	507	740	Denmark
B.1.160.9	Switzerland 74.0%, Belgium 16.0%, France 9.0%, Portugal 1.0%	2020-10-19	83	132	Switzerland
B.1.160.10	Switzerland 95.0%, France 2.0%, United Kingdom 2.0%	2020-08-27	54	121	Switzerland
B.1.160.11	Switzerland 99.0%, Germany 1.0%	2020-10-08	72	168	Switzerland
B.1.160.12	Switzerland 96.0%, Finland 1.0%, Indonesia 1.0%, United Kingdom 1.0%, Germany 1.0%	2020-09-15	80	154	Switzerland
B.1.160.13	Netherlands 93.0%, Germany 7.0%	2020-09-18	22	30	Netherlands lineage
B.1.160.14	Switzerland 93.0%, Germany 3.0%, Slovenia 2.0%, France 1.0%, Spain 1.0%	2020-09-01	200	471	Switzerland
B.1.160.15	Switzerland 90.0%, Germany 5.0%, France 2.0%, Canada 1.0%, Luxembourg 1.0%	2020-09-30	96	188	Mostly Switzerland
B.1.160.16	Switzerland 94.0%, Germany 3.0%, Portugal 1.0%, Turkey 1.0%, France 0.0%	2020-09-30	508	1069	Mostly Switzerland
AB.1	Denmark 93.0%, Switzerland 6.0%, Canada 1.0%	2020-12-01	81	118	Alias of B.1.160.16.1, Denmark, grown out of big swiss cluster
B.1.160.17	Denmark 100.0%	2020-11-09	504	585	Denmark
B.1.160.18	Mayotte 68.0%, Reunion 30.0%, France 1.0%	2020-11-10	71	135	Mayotte
B.1.160.19	Switzerland 100.0%	2020-11-24	19	27	Switzerland
B.1.160.20	Switzerland 88.0%, Sweden 4.0%, United States of America 2.0%, Germany 2.0%, Finland 1.0%	2020-10-12	40	83	Switzerland
B.1.160.21	Luxembourg 91.0%, Portugal 4.0%, Canada 2.0%, Finland 2.0%	2020-11-24	35	47	Luxembourg
B.1.160.22	Switzerland 90.0%, Germany 5.0%, Portugal 2.0%, Austria 2.0%, France 1.0%	2020-10-07	81	133	Switzerland, Germany, Austria
B.1.160.23	United Kingdom 99.0%, United States of America 1.0%, Hungary 1.0%	2020-09-07	142	193	England
B.1.160.24	Denmark 95.0%, Sweden 5.0%	2020-11-23	151	219	Denmark
B.1.160.25	French_Guiana 83.0%, France 11.0%, Brazil 3.0%, Germany 2.0%	2020-12-16	65	89	French Guiana
B.1.160.26	Switzerland 84.0%, France 6.0%, Portugal 4.0%, Luxembourg 3.0%, Germany 1.0%	2020-09-25	194	396	Mostly Switzerland, a little Europe
B.1.160.27	Mayotte 98.0%, Reunion 2.0%	2021-01-05	43	64	Mayotte
B.1.160.28	Belgium 42.0%, Germany 24.0%, Luxembourg 19.0%, Netherlands 5.0%, Spain 5.0%	2020-09-05	182	305	Belgium and Luxembourg
B.1.160.29	Switzerland 83.0%, France 8.0%, Portugal 6.0%, Netherlands 1.0%, Luxembourg 1.0%	2020-10-26	100	225	Switzerland
B.1.160.30	Switzerland 74.0%, Germany 15.0%, Spain 6.0%, Belgium 1.0%, India 1.0%	2020-08-17	70	228	Switzerland
B.1.160.31	Switzerland 89.0%, Germany 10.0%, Slovenia 1.0%	2020-10-08	69	116	Switzerland
B.1.160.32	Switzerland 87.0%, Germany 8.0%, Macedonia 1.0%, Mexico 1.0%, France 1.0%	2020-08-25	109	240	Switzerland
B.1.160.33	United Kingdom 93.0%, France 5.0%, Spain 1.0%, Sweden 0.0%, Germany 0.0%	2020-10-26	130	210	Was part of B.1.160.7 but this is now split on tree. English lineage last seen 2020-11-18 in uk, but long branch to a recent French sample sticking out
B.1.161	United States of America 100.0%	2020-03-27	46	55	USA
B.1.162	United States of America 98.0%, Canada 2.0%, India 0.0%	2020-03-15	158	212	USA lineage
B.1.163	United States of America 98.0%, Republic of Serbia 2.0%	2020-03-16	32	41	USA
B.1.164	Latvia 53.0%, Belarus 16.0%, Australia 8.0%, Norway 6.0%, Germany 5.0%	2020-04-24	55	64	Eastern Europe
B.1.165	United Kingdom 78.0%, Italy 8.0%, Mexico 5.0%, Germany 4.0%, Switzerland 3.0%	2020-05-01	46	79	England
B.1.166	United States of America 97.0%, Canada 2.0%, Israel 1.0%, Denmark 1.0%	2020-03-04	110	123	USA lineage
B.1.167	United Kingdom 52.0%, Canada 37.0%, United States of America 7.0%, Brazil 4.0%	2020-03-27	21	27	Canada, England
B.1.168	United Kingdom 97.0%, United States of America 3.0%	2020-04-23	24	38	Scottish lineage
B.1.169	United States of America 99.0%, Romania 1.0%	2020-03-31	56	71	USA, some previously B.1.333.1
B.1.170	Egypt 44.0%, Canada 20.0%, United States of America 12.0%, United_Arab_Emirates 5.0%, France 5.0%	2020-03-19	38	152	Egypt UAE
B.1.173	United Kingdom 95.0%, Brazil 3.0%, Netherlands 3.0%	2020-05-16	25	37	England
B.1.177	United Kingdom 61.0%, Spain 12.0%, Italy 4.0%, Germany 4.0%, Switzerland 4.0%	2020-02-02	37256	71465	Major mostly European lineage, result of opening borders summer 2020
B.1.177.2	United Kingdom 94.0%, Ireland 4.0%, Belgium 1.0%, Denmark 0.0%	2020-09-03	157	213	English lineage
B.1.177.3	United Kingdom 100.0%	2020-08-24	78	116	Welsh and English lineage
B.1.177.4	United Kingdom 98.0%, Spain 1.0%, France 0.0%, Denmark 0.0%, Germany 0.0%	2020-06-03	3046	4487	UK lineage
B.1.177.5	United Kingdom 100.0%, Netherlands 0.0%	2020-08-29	508	789	UK, mostly Scotland
B.1.177.6	United Kingdom 99.0%, Portugal 0.0%, Ireland 0.0%, Cyprus 0.0%, Germany 0.0%	2020-07-07	590	913	Wales lineage
B.1.177.7	United Kingdom 98.0%, Norway 1.0%, Ireland 0.0%, Germany 0.0%, Italy 0.0%	2020-03-21	3421	5858	Wales lineage
B.1.177.8	United Kingdom 98.0%, Czech_Republic 1.0%, Poland 0.0%, Denmark 0.0%, Finland 0.0%	2020-09-03	819	1289	Wales lineage
B.1.177.9	United Kingdom 100.0%, Denmark 0.0%	2020-09-02	479	656	UK lineage
B.1.177.10	United Kingdom 85.0%, Spain 10.0%, Italy 3.0%, Belgium 1.0%, Switzerland 1.0%	2020-09-02	658	1110	England
B.1.177.11	United Kingdom 99.0%, South_Korea 1.0%, Norway 0.0%, Poland 0.0%, Singapore 0.0%	2020-04-04	317	573	Scotland mostly, some England
B.1.177.12	Denmark 100.0%, Latvia 0.0%, Iceland 0.0%, Norway 0.0%, Italy 0.0%	2020-03-30	4359	6492	Danish
B.1.177.14	Norway 50.0%, Denmark 47.0%, Spain 3.0%, United Kingdom 1.0%	2020-07-27	134	163	Danish/ Norway lineage
B.1.177.15	United Kingdom 95.0%, Spain 3.0%, Italy 1.0%, Sweden 0.0%, Belgium 0.0%	2020-09-01	990	1520	English Welsh lineage
AA.1	Germany 41.0%, Spain 26.0%, United Kingdom 11.0%, Netherlands 8.0%, Switzerland 5.0%	2020-08-11	29	132	Alias of B.1.177.15.1, European Lineage
AA.2	United Kingdom 100.0%	2020-11-14	65	127	Alias of B.1.177.15.2, Welsh Lineage
AA.3	United Kingdom 100.0%	2020-10-21	27	35	Alias of B.1.177.15.3, Welsh Lineage
AA.4	United Kingdom 100.0%	2020-10-22	29	110	Alias of B.1.177.15.4, Welsh Lineage
AA.5	United Kingdom 100.0%	2020-12-05	40	62	Alias of B.1.177.15.5, Welsh Lineage
AA.6	United Kingdom 98.0%, Italy 2.0%	2020-10-13	48	62	Alias of B.1.177.15.6, Welsh Lineage
AA.7	United Kingdom 98.0%, Italy 2.0%	2020-11-04	84	109	Alias of B.1.177.15.7, Welsh Lineage
AA.8	United Kingdom 100.0%	2020-11-25	30	45	Alias of B.1.177.15.8, Welsh Lineage
B.1.177.16	United Kingdom 97.0%, Sweden 1.0%, Italy 0.0%, Spain 0.0%, Germany 0.0%	2020-09-10	990	1436	UK lineage
B.1.177.17	United Kingdom 98.0%, Germany 2.0%, Switzerland 0.0%, Greece 0.0%, Italy 0.0%	2020-08-02	798	1186	UK, merged with B.1.177.13
B.1.177.18	United Kingdom 95.0%, Ireland 3.0%, United States of America 1.0%, Luxembourg 0.0%, Greece 0.0%	2020-09-14	513	800	England, some Wales, parent is mainland Europe
B.1.177.19	United Kingdom 97.0%, Germany 1.0%, Greece 0.0%, Norway 0.0%, New_Zealand 0.0%	2020-09-03	351	573	England, some Wales
B.1.177.20	United Kingdom 99.0%, Germany 1.0%, Portugal 0.0%, Ireland 0.0%, New_Zealand 0.0%	2020-03-21	422	641	England
B.1.177.21	Denmark 95.0%, Sweden 4.0%, Germany 1.0%, Spain 0.0%, United Kingdom 0.0%	2020-08-24	8335	12814	Denmark
B.1.177.23	Switzerland 94.0%, Italy 2.0%, Austria 1.0%, Senegal 0.0%, Germany 0.0%	2020-04-08	189	289	Swiss lineage
B.1.177.24	Denmark 95.0%, Sweden 3.0%, Iceland 1.0%, Spain 0.0%, United Kingdom 0.0%	2020-08-17	609	767	Danish lineage, contains some previous B.1.177.1
B.1.177.25	Gibraltar 100.0%	2020-10-27	41	38	Gibralter lineage
B.1.177.26	United Kingdom 100.0%	2020-10-03	102	135	UK lineage
B.1.177.27	Denmark 100.0%	2020-10-12	21	100	Danish
B.1.177.28	Switzerland 53.0%, Slovenia 33.0%, Greece 9.0%, Italy 5.0%	2020-10-18	28	134	Swiss lineage
B.1.177.29	Italy 42.0%, Spain 27.0%, France 12.0%, United Kingdom 9.0%, Portugal 6.0%	2020-09-07	8	33	Spain
B.1.177.30	United Kingdom 100.0%	2020-10-23	216	301	England
B.1.177.31	Switzerland 64.0%, Germany 14.0%, Senegal 4.0%, Sweden 4.0%, Finland 2.0%	2020-03-26	30	50	Swiss lineage
B.1.177.32	Spain 47.0%, Portugal 32.0%, Switzerland 8.0%, Luxembourg 3.0%, France 3.0%	2020-09-29	210	712	Swiss and Portugese mostly
B.1.177.33	Italy 71.0%, United Kingdom 16.0%, Germany 4.0%, Switzerland 3.0%, Iceland 2.0%	2020-09-01	196	397	Mostly italian, some swiss, some english
B.1.177.34	Netherlands 100.0%	2020-12-06	12	14	Dutch
B.1.177.35	Denmark 53.0%, Sweden 34.0%, Israel 6.0%, France 3.0%, Germany 1.0%	2020-09-25	650	1649	Danish, some Israel more recently
B.1.177.36	Netherlands 100.0%	2020-09-14	35	60	Dutch
B.1.177.37	Belgium 100.0%	2020-11-16	27	33	Belgian
B.1.177.38	Netherlands 91.0%, Austria 4.0%, United Kingdom 1.0%, Switzerland 1.0%, Sweden 1.0%	2020-09-11	41	90	Dutch
B.1.177.39	Ireland 59.0%, Denmark 30.0%, United Kingdom 6.0%, Lithuania 2.0%, Spain 2.0%	2020-09-02	45	63	Ireland andNorthern Ireland
B.1.177.40	Netherlands 81.0%, Denmark 9.0%, Spain 3.0%, Belgium 2.0%, Sweden 2.0%	2020-08-15	126	189	Dutch
B.1.177.41	Sweden 58.0%, Denmark 39.0%, Norway 2.0%, United Kingdom 1.0%, Croatia 1.0%	2020-09-20	123	378	Danish and swedish
B.1.177.42	Denmark 99.0%, Israel 0.0%, Norway 0.0%, Sweden 0.0%	2020-10-26	643	891	Danish
B.1.177.43	Switzerland 68.0%, Germany 15.0%, Spain 11.0%, Austria 3.0%, Belgium 1.0%	2020-08-17	254	629	Swiss, then into Germany and Austria
B.1.177.44	Switzerland 79.0%, Germany 6.0%, United Kingdom 3.0%, Italy 2.0%, Netherlands 2.0%	2020-08-07	917	1876	Swiss mostly
B.1.177.45	Iceland 100.0%, Italy 0.0%, Switzerland 0.0%, Spain 0.0%, France 0.0%	2020-09-12	2460	2538	Iceland
B.1.177.46	Sweden 53.0%, Denmark 46.0%, Croatia 0.0%, United Kingdom 0.0%, United States of America 0.0%	2020-10-29	46	1087	Sweden and Denmark
B.1.177.47	United Kingdom 71.0%, Spain 18.0%, Italy 6.0%, Turkey 3.0%, Gibraltar 1.0%	2020-10-27	43	77	England
B.1.177.48	United Kingdom 100.0%	2020-09-24	213	312	UK lineage
B.1.177.49	Spain 74.0%, Canary_Islands 18.0%, Luxembourg 5.0%, United Kingdom 3.0%	2020-09-11	14	39	Spanish lineage
B.1.177.50	Netherlands 51.0%, Latvia 18.0%, Germany 17.0%, France 3.0%, United Kingdom 3.0%	2020-08-17	101	236	Netherlands / Germany
Z.1	United Kingdom 85.0%, Germany 9.0%, Latvia 5.0%, Netherlands 0.0%, Spain 0.0%	2020-06-02	156	298	Alias of B.1.177.50.1, UK lineage
B.1.177.51	Italy 40.0%, Switzerland 29.0%, United Kingdom 11.0%, Spain 5.0%, Denmark 3.0%	2020-10-01	84	218	European lineage
B.1.177.52	Portugal 35.0%, United Kingdom 25.0%, Germany 18.0%, Italy 5.0%, Luxembourg 5.0%	2020-08-18	277	545	European lineage
Y.1	Portugal 86.0%, Switzerland 8.0%, United Kingdom 4.0%, Netherlands 1.0%, Ireland 1.0%	2020-11-03	61	76	Alias of B.1.177.52.1, Portuguese lineage
B.1.177.53	Italy 28.0%, Canary_Islands 16.0%, United Kingdom 14.0%, Spain 14.0%, United States of America 9.0%	2020-08-03	123	350	UK lineage
W.1	United States of America 40.0%, France 36.0%, Aruba 5.0%, Portugal 4.0%, Spain 3.0%	2020-10-02	44	107	Alias of B.1.177.53.1, French and US lineage
W.2	Netherlands 93.0%, Belgium 5.0%, Germany 1.0%, Norway 1.0%, Luxembourg 1.0%	2020-09-23	51	189	Alias of B.1.177.53.2, Dutch lineage
W.3	United Kingdom 99.0%, Switzerland 1.0%	2020-08-18	133	178	Alias of B.1.177.53.3, UK lineage
W.4	United Kingdom 98.0%, Switzerland 2.0%, Italy 0.0%, Cyprus 0.0%	2020-06-03	508	716	Alias of B.1.177.53.4, UK lineage
B.1.177.54	United Kingdom 84.0%, Ireland 14.0%, Netherlands 1.0%, France 0.0%, United States of America 0.0%	2020-08-17	1059	1572	UK lineage
V.1	United Kingdom 65.0%, Ireland 33.0%, Switzerland 2.0%	2020-10-05	28	46	Alias of B.1.177.54.1, Northern Irish and Irish lineage
V.2	United Kingdom 97.0%, Ireland 3.0%	2020-10-20	25	30	Alias of B.1.177.54.2, Northern Irish lineage
B.1.177.55	United Kingdom 77.0%, Ireland 20.0%, Italy 1.0%, Switzerland 1.0%, Germany 0.0%	2020-08-28	286	414	England and Ireland
B.1.177.56	United Kingdom 91.0%, Ireland 8.0%, Spain 0.0%, Cyprus 0.0%, France 0.0%	2020-08-12	971	1436	UK lineage
B.1.177.57	United Kingdom 99.0%, France 0.0%, Norway 0.0%, New_Zealand 0.0%, Ireland 0.0%	2020-06-02	2262	3372	UK lineage
B.1.177.58	United Kingdom 91.0%, Ireland 7.0%, Switzerland 1.0%, Germany 1.0%, France 0.0%	2020-09-25	423	723	UK
B.1.177.59	Ireland 87.0%, United Kingdom 5.0%, Guadeloupe 4.0%, Belgium 2.0%, Iceland 2.0%	2020-09-05	13	55	Ireland
B.1.177.60	Lithuania 57.0%, Latvia 14.0%, Denmark 12.0%, Finland 6.0%, Estonia 3.0%	2020-08-17	440	4904	Northern Europe, mostly Lithuania
U.1	United Kingdom 88.0%, Lithuania 7.0%, Estonia 1.0%, Latvia 1.0%, United States of America 1.0%	2020-12-15	57	84	Alias of B.1.177.60.1, England
U.2	Denmark 84.0%, Lithuania 14.0%, Sweden 2.0%	2020-11-11	21	112	Alias of B.1.177.60.2, Denmark
U.3	Latvia 88.0%, Norway 10.0%, Finland 1.0%, Estonia 0.0%, United Kingdom 0.0%	2021-01-11	10	291	Alias of B.1.177.60.3, Norway and Latvia
B.1.177.61	Spain 100.0%	2020-09-26	11	24	Spain
B.1.177.62	Germany 76.0%, Netherlands 11.0%, Switzerland 8.0%, Lithuania 2.0%, Italy 1.0%	2020-10-02	61	813	Germany, Switzerland, Netherlands
B.1.177.63	United Kingdom 92.0%, Gibraltar 6.0%, Greece 1.0%, Spain 1.0%	2020-09-01	227	383	Wales
B.1.177.64	Ireland 82.0%, Switzerland 9.0%, Denmark 9.0%	2021-01-04	5	11	Ireland
B.1.177.65	United Kingdom 99.0%, Germany 0.0%, Spain 0.0%, France 0.0%, Netherlands 0.0%	2020-08-24	939	1479	Wales
B.1.177.66	Ireland 100.0%	2020-10-23	22	24	Irish lineage
B.1.177.67	Ireland 98.0%, United Kingdom 2.0%	2020-11-05	47	126	Irish lineage
B.1.177.68	Ireland 100.0%	2020-12-27	12	65	Irish lineage
B.1.177.69	United Kingdom 98.0%, Germany 1.0%, Spain 1.0%, Netherlands 0.0%, Denmark 0.0%	2020-09-16	413	562	UK lineage
B.1.177.70	Denmark 99.0%, France 1.0%	2020-11-09	109	162	Danish lineage
B.1.177.71	Switzerland 99.0%, France 1.0%	2020-09-21	63	96	Swiss lineage
B.1.177.72	Portugal 72.0%, France 9.0%, Switzerland 6.0%, Luxembourg 6.0%, Spain 3.0%	2020-11-07	151	290	Portuguese lineage
B.1.177.73	Netherlands 68.0%, United States of America 11.0%, Germany 5.0%, Belgium 2.0%, Portugal 2.0%	2020-04-06	424	1467	Netherlands lineage
B.1.177.74	Spain 45.0%, Netherlands 38.0%, United Kingdom 12.0%, Switzerland 3.0%, Belgium 2.0%	2020-10-27	26	64	Netherlands, Spain, UK
B.1.177.75	Italy 57.0%, Germany 33.0%, Switzerland 2.0%, United Kingdom 2.0%, Spain 1.0%	2020-09-02	243	857	Italian lineage
B.1.177.76	Denmark 91.0%, Spain 5.0%, Sweden 3.0%, France 1.0%	2020-10-01	189	399	Danish
B.1.177.77	Belgium 28.0%, Denmark 19.0%, Luxembourg 13.0%, Germany 13.0%, Netherlands 10.0%	2020-03-31	704	1353	Benelux + Denmark
B.1.177.78	France 94.0%, Germany 6.0%	2020-10-23	77	96	French lineage
B.1.177.80	Sweden 62.0%, Norway 22.0%, Denmark 15.0%, Iraq 0.0%, Switzerland 0.0%	2020-10-21	83	532	Scandinavian lineage
B.1.177.81	Germany 45.0%, Netherlands 28.0%, United Kingdom 7.0%, Denmark 4.0%, France 4.0%	2020-08-10	1378	4800	Large European lineage
B.1.177.82	Sweden 72.0%, United Kingdom 10.0%, Denmark 10.0%, Norway 3.0%, Finland 2.0%	2020-08-26	411	2138	Scandinavian lineage
B.1.177.83	Italy 65.0%, Germany 16.0%, Croatia 11.0%, Slovenia 2.0%, Netherlands 1.0%	2020-08-25	148	579	Italian lineage
B.1.177.84	United Kingdom 95.0%, Spain 3.0%, Finland 1.0%, Denmark 1.0%, Italy 1.0%	2020-09-16	111	149	UK lineage
B.1.177.85	Portugal 60.0%, Switzerland 19.0%, Luxembourg 14.0%, France 5.0%, United Kingdom 1.0%	2020-10-23	90	177	Portuguese lineage
B.1.177.86	Germany 49.0%, Denmark 30.0%, Sweden 17.0%, Switzerland 1.0%, Austria 0.0%	2020-07-06	1276	5312	German and Danish lineage
B.1.177.87	United Kingdom 94.0%, Germany 2.0%, France 1.0%, Canada 1.0%, Denmark 1.0%	2020-08-25	834	1299	UK lineage
B.1.177.88	Italy 100.0%	2020-12-26	22	71	Italian lineage from pango-designation issue #19
B.1.177.89	Switzerland 98.0%, United Kingdom 2.0%	2020-11-07	27	41	Switzerland lineage
B.1.178	Democratic Republic of the Congo 41.0%, France 35.0%, South_Africa 6.0%, Australia 3.0%, Malaysia 3.0%	2020-03-17	19	34	DRC lineage
B.1.179	Denmark 79.0%, India 5.0%, United States of America 5.0%, United Kingdom 5.0%, Mexico 2.0%	2020-03-09	215	256	Denmark
B.1.180	Romania 76.0%, United Kingdom 10.0%, Egypt 5.0%, United States of America 5.0%, Switzerland 5.0%	2020-04-06	19	21	Romanian lineage
B.1.181	United States of America 98.0%, Canada 2.0%	2020-04-20	44	46	USA lineage
B.1.182	Spain 99.0%, United States of America 1.0%	2020-03-13	138	137	Spanish lineage
B.1.184	India 100.0%	2020-06-18	14	15	India
B.1.187	Poland 76.0%, Egypt 21.0%, United States of America 3.0%	2020-03-28	29	38	Polish lineage
B.1.188	United States of America 99.0%, Bulgaria 1.0%	2020-06-05	34	77	USA (OR) lineage
B.1.189	United States of America 56.0%, Mexico 43.0%, United Kingdom 0.0%, Guatemala 0.0%, Aruba 0.0%	2020-04-14	71	236	USA/Mexico
B.1.190	Netherlands 94.0%, United Kingdom 2.0%, Belgium 1.0%, United States of America 1.0%, Iceland 1.0%	2020-03-13	83	85
B.1.192	Equatorial_Guinea 100.0%	2020-04-21	97	106	Equatorial Guinea
B.1.194	United States of America 100.0%	2020-05-23	20	26	USA
B.1.195	Brazil 33.0%, United_Arab_Emirates 22.0%, India 16.0%, Uruguay 9.0%, Egypt 7.0%	2020-03-17	100	187	UAE
B.1.198	United Kingdom 100.0%	2020-04-03	13	14	UK lineage
B.1.199	United States of America 95.0%, Spain 1.0%, India 1.0%, France 1.0%, Bahrain 1.0%	2020-03-16	140	175	USA
B.1.201	United Kingdom 92.0%, India 2.0%, United States of America 1.0%, Egypt 1.0%, Luxembourg 1.0%	2020-03-06	143	173	UK lineage
B.1.203	Costa_Rica 48.0%, Panama 32.0%, United States of America 16.0%, Canada 4.0%	2020-07-05	9	25	Panama/Costa Rica
B.1.206	United States of America 100.0%, India 0.0%, Philippines 0.0%, South_Korea 0.0%, Germany 0.0%	2020-04-09	718	1250	USA
B.1.205	Peru 98.0%, Israel 2.0%	2020-03-05	28	40	Peruvian
B.1.208	France 83.0%, United Kingdom 13.0%, United States of America 4.0%	2020-03-15	21	23	French lineage
B.1.210	India 81.0%, Canada 4.0%, United Kingdom 3.0%, Germany 2.0%, Japan 2.0%	2020-03-10	319	411	Indian lineage
B.1.211	Luxembourg 51.0%, Belgium 31.0%, France 17.0%	2020-03-04	33	35	Belgium/ Luxembourg lineage
B.1.212	Brazil 64.0%, France 15.0%, Kenya 6.0%, Germany 5.0%, Senegal 3.0%	2020-03-03	33	66	South American lineage
B.1.213	Poland 68.0%, United Kingdom 7.0%, Luxembourg 7.0%, Denmark 5.0%, Iceland 5.0%	2020-05-10	48	60	Polish lineage
B.1.214	Democratic Republic of the Congo 69.0%, Uganda 12.0%, Belgium 6.0%, South_Korea 3.0%, New_Zealand 2.0%	2020-04-18	45	64	DRC/ Congo lineage
B.1.214.1	Republic_of_the_Congo 68.0%, France 17.0%, Angola 11.0%, South_Korea 2.0%, Italy 2.0%	2020-05-03	21	47	Congo/ France lineage
B.1.214.2	Belgium 48.0%, Switzerland 16.0%, France 14.0%, United States of America 9.0%, Republic_of_the_Congo 3.0%	2020-11-22	352	1540	Lineage from Belgium with a number of key spike mutations and a 9bp spike insertion.
B.1.214.3	Belgium 30.0%, Switzerland 26.0%, France 14.0%, Mayotte 7.0%, United States of America 4.0%	2020-10-15	58	136	France, Belgium and Mayotte lineage.
B.1.214.4	Denmark 100.0%	2021-01-25	88	111	Danish lineage.
B.1.215	United Kingdom 97.0%, United States of America 2.0%, Mexico 1.0%	2020-03-14	94	104	Scottish lineage
B.1.218	Denmark 48.0%, United Kingdom 16.0%, Turkey 16.0%, Germany 9.0%, Switzerland 7.0%	2020-07-20	138	194	Swiss lineage
B.1.219	Suriname 71.0%, France 16.0%, French_Guiana 4.0%, Belgium 2.0%, Netherlands 2.0%	2020-03-22	60	92	Suriname lineage
B.1.220	Netherlands 43.0%, United Kingdom 23.0%, France 16.0%, Canada 3.0%, Reunion 2.0%	2020-03-14	77	86	European lineage
B.1.221	Netherlands 19.0%, Germany 16.0%, Denmark 13.0%, Belgium 10.0%, Sweden 10.0%	2020-01-14	5444	13300	European lineage
B.1.221.1	United Kingdom 94.0%, Slovenia 2.0%, Germany 1.0%, Belgium 1.0%, France 1.0%	2020-08-18	216	333	UK lineage
B.1.221.2	Germany 94.0%, Israel 3.0%, Luxembourg 1.0%, United Kingdom 1.0%, Lebanon 1.0%	2020-03-21	27	247	German lineage
B.1.221.3	Denmark 99.0%, Germany 0.0%, Switzerland 0.0%, France 0.0%, Netherlands 0.0%	2020-09-14	858	1193	Danish lineage
B.1.221.4	Belgium 56.0%, Luxembourg 40.0%, Germany 2.0%, Italy 1.0%, Netherlands 1.0%	2020-09-30	117	263	Belgium/ Luxembourg lineage
B.1.222	United Kingdom 94.0%, Germany 2.0%, India 1.0%, Italy 1.0%, United States of America 1.0%	2020-02-24	407	564	Scottish lineage
B.1.223	United Kingdom 72.0%, Spain 17.0%, Norway 3.0%, Netherlands 3.0%, Ecuador 2.0%	2020-03-15	245	309	UK lineage
B.1.224	Austria 52.0%, United States of America 45.0%, Portugal 3.0%	2020-03-16	40	73	Austrian lineage
B.1.225	United Kingdom 93.0%, Australia 2.0%, Senegal 2.0%, Ecuador 2.0%, Italy 2.0%	2020-03-19	40	61	UK lineage
B.1.227	Sweden 91.0%, Turkey 5.0%, United Kingdom 5.0%	2020-03-16	17	22	Sweden
B.1.229	United Kingdom 69.0%, United States of America 22.0%, Ireland 4.0%, Mexico 2.0%, India 1.0%	2020-03-19	57	97	UK lineage
B.1.231	United Kingdom 97.0%, Portugal 3.0%	2020-03-19	20	29	UK lineage
B.1.232	United States of America 92.0%, United Kingdom 4.0%, Mexico 3.0%, Ireland 0.0%, Canada 0.0%	2020-04-06	552	1887	USA/ Scottish lineage
B.1.233	United States of America 100.0%	2020-06-16	43	70	USA lineage
B.1.234	United States of America 99.0%, Canada 0.0%, Japan 0.0%, India 0.0%, United Kingdom 0.0%	2020-06-03	1683	6898	USA lineage
B.1.235	United Kingdom 99.0%, United States of America 0.0%, Turkey 0.0%	2020-06-08	248	384	UK
B.1.236	Switzerland 37.0%, United Kingdom 16.0%, Germany 11.0%, Slovenia 7.0%, Denmark 6.0%	2020-03-30	246	496	Swiss lineage
B.1.237	South_Africa 99.0%, Lesotho 1.0%, Australia 1.0%	2020-04-24	113	190	South african lineage
B.1.238	United Kingdom 100.0%	2020-05-14	46	67	UK lineage
B.1.239	United States of America 95.0%, Mexico 3.0%, Canada 1.0%, Dominican_Republic 0.0%, New_Zealand 0.0%	2020-04-09	198	829	USA lineage
B.1.240	United States of America 96.0%, Canada 1.0%, United Kingdom 0.0%, Puerto_Rico 0.0%, The_Bahamas 0.0%	2020-03-22	1504	4604	USA
B.1.240.1	Aruba 48.0%, Curaçao 35.0%, Netherlands 10.0%, Canada 8.0%	2020-08-04	28	40	Curacao and Aruba
B.1.240.2	United Kingdom 97.0%, Canada 3.0%	2020-08-24	27	33	England
B.1.241	United States of America 91.0%, Mexico 5.0%, Turkey 2.0%, Ecuador 0.0%, India 0.0%	2020-03-24	379	1299	USA lineage
B.1.243	United States of America 94.0%, Mexico 3.0%, Canada 1.0%, Northern_Mariana_Islands 0.0%, Puerto_Rico 0.0%	2020-03-23	4100	13800	USA lineage
B.1.243.1	United States of America 95.0%, Mexico 5.0%	2020-12-15	16	37	Emergent lineage in Arizona with a number of defining amino acid mutations, including S:E484K and S:V213G. Described in Skidmore et al 2021. https://www.medrxiv.org/content/10.1101/2021.03.26.21254367v1.full.pdf.
B.1.243.2	Mexico 81.0%, United States of America 19.0%	2021-05-10	41	62	Mexico lineage, from pango-designation issue #169
B.1.242	Norway 98.0%, United States of America 2.0%	2020-04-21	44	50	Norway lineage
B.1.245	United States of America 74.0%, Mexico 26.0%	2020-03-24	22	34	USA/CA
B.1.247	India 72.0%, United States of America 19.0%, Senegal 2.0%, Canada 2.0%, Germany 2.0%	2020-04-06	40	64	India
B.1.249	United Kingdom 100.0%	2020-03-09	14	16	England
B.1.248	United Kingdom 100.0%	2020-03-28	24	34	Scotland
B.1.250	United Kingdom 94.0%, Singapore 3.0%, Norway 2.0%, Malaysia 2.0%	2020-03-12	63	66	England
B.1.251	United Kingdom 100.0%	2020-06-01	36	45	England
B.1.252	United Kingdom 97.0%, Australia 3.0%	2020-03-27	148	146	Wales
B.1.254	United Kingdom 100.0%	2020-04-06	26	37	Scotland
B.1.256	United Kingdom 100.0%	2020-03-22	50	58	Scottish lineage
B.1.258	Germany 18.0%, United Kingdom 15.0%, Denmark 13.0%, Sweden 7.0%, Romania 5.0%	2020-03-22	5503	15068	UK lineage
B.1.258.2	Ireland 85.0%, United Kingdom 14.0%, Norway 0.0%	2020-07-03	202	212	Irish lineage (has sub-lineage G.1)
G.1	United Kingdom 96.0%, Germany 4.0%	2020-09-10	17	25	Alias of B.1.258.2.1, UK lineage
B.1.258.3	United Kingdom 75.0%, Romania 7.0%, Ireland 6.0%, Germany 5.0%, Spain 1.0%	2020-07-06	338	584	UK lineage
B.1.258.4	United Kingdom 98.0%, Germany 1.0%, Italy 0.0%	2020-09-03	187	262	UK lineage
B.1.258.5	United Kingdom 99.0%, United States of America 1.0%	2020-09-09	82	106	UK lineage
B.1.258.6	United Kingdom 100.0%	2020-09-10	37	46	UK lineage
B.1.258.7	United Kingdom 99.0%, Italy 0.0%, Germany 0.0%, Switzerland 0.0%	2020-08-29	418	505	UK lineage
B.1.258.9	Denmark 99.0%, Switzerland 1.0%, Australia 1.0%	2020-08-31	181	197	Danish lineage
B.1.258.10	United Kingdom 99.0%, Denmark 1.0%	2020-09-17	55	85	Scottish lineage
B.1.258.11	Denmark 99.0%, Germany 0.0%, Belgium 0.0%, Switzerland 0.0%, Finland 0.0%	2020-09-14	1692	2442	Danish lineage
B.1.258.12	United Kingdom 86.0%, Germany 6.0%, Czech_Republic 3.0%, Finland 2.0%, Sweden 1.0%	2020-09-20	93	124	UK lineage
B.1.258.14	Italy 77.0%, Germany 11.0%, Switzerland 7.0%, Spain 1.0%, Netherlands 1.0%	2020-10-06	79	727	Italian lineage
B.1.258.15	Denmark 100.0%	2020-11-10	43	48	Danish lineage
B.1.258.16	Denmark 91.0%, Switzerland 4.0%, Spain 3.0%, Slovenia 2.0%, Finland 0.0%	2020-11-23	466	617	Swiss/ Danish lineage
B.1.258.17	Slovenia 79.0%, Switzerland 6.0%, Germany 5.0%, Sweden 4.0%, Austria 2.0%	2020-08-28	420	9566	European lineage
B.1.258.18	Netherlands 100.0%	2020-10-05	10	10	Netherlands lineage
B.1.258.19	Denmark 97.0%, Cyprus 3.0%	2020-11-23	113	145	Danish lineage
B.1.258.20	Luxembourg 48.0%, Portugal 22.0%, Belgium 18.0%, India 5.0%, Netherlands 2.0%	2020-09-23	43	60	Luxembourg lineage
B.1.258.21	Netherlands 92.0%, Germany 3.0%, Belgium 2.0%, Mexico 1.0%, Denmark 1.0%	2020-10-08	108	124	Netherlands lineage
B.1.258.22	Sweden 87.0%, Denmark 11.0%, Iceland 1.0%, United Kingdom 0.0%, Germany 0.0%	2020-12-07	138	373	Swedish lineage
B.1.258.23	United States of America 100.0%	2020-11-18	31	37	USA (UT) lineage
B.1.258.24	Germany 66.0%, Italy 31.0%, Slovenia 2.0%, Finland 1.0%	2020-11-19	30	97	Italian lineage
B.1.260	Saudi_Arabia 68.0%, Germany 19.0%, India 3.0%, United States of America 2.0%, Indonesia 1.0%	2020-03-24	110	158	Saudi Arabian lineage
B.1.263	Denmark 68.0%, United States of America 16.0%, Puerto_Rico 12.0%, Kenya 4.0%	2020-03-19	17	25	Danish
B.1.264	United States of America 83.0%, Finland 7.0%, Denmark 3.0%, Japan 3.0%, Canada 1.0%	2020-03-13	42	71	USA (UT)
B.1.264.1	Russia 41.0%, Austria 23.0%, Germany 14.0%, Japan 5.0%, Switzerland 5.0%	2020-08-26	15	22	Russia, Germany, Switzerland, Austria. Was B.1.412
B.1.265	United States of America 95.0%, Canada 4.0%, Thailand 0.0%, Rwanda 0.0%, South_Korea 0.0%	2020-03-15	304	720	USA lineage
B.1.267	United States of America 94.0%, Mexico 4.0%, Fiji 2.0%	2020-03-24	32	53	USA (CA)
B.1.268	United States of America 99.0%, Australia 1.0%	2020-03-18	87	93	USA
B.1.270	Canada 94.0%, United States of America 6.0%	2020-03-18	20	31	Canadian lineage
B.1.273	France 97.0%, Cote_d'Ivoire 2.0%, Republic_of_the_Congo 2.0%	2020-03-13	19	59	French lineage
B.1.274	United States of America 99.0%, Cameroon 1.0%	2020-04-13	70	81	Utah lineage
B.1.276	United States of America 95.0%, Kenya 5.0%	2020-03-22	37	44	USA lineage
B.1.277	Portugal 29.0%, France 27.0%, United Kingdom 24.0%, Iceland 7.0%, Turkey 4.0%	2020-03-04	30	45	European lineage
B.1.279	Canada 100.0%, United States of America 0.0%, Kenya 0.0%, Sweden 0.0%	2020-03-15	1792	1912	Canadian lineage
B.1.280	United States of America 92.0%, Iceland 7.0%, India 1.0%	2020-06-27	73	130	USA
B.1.281	Bahrain 95.0%, United Kingdom 3.0%, Denmark 3.0%	2020-04-08	37	37	Bahrain lineage
B.1.282	United Kingdom 100.0%	2020-06-01	44	67	UK lineage
B.1.284	United States of America 90.0%, France 3.0%, Germany 1.0%, Egypt 1.0%, Italy 1.0%	2020-03-16	53	77	USA - Texas
B.1.285	United States of America 100.0%	2020-06-10	10	11	USA - Texas
B.1.287	United States of America 100.0%	2020-06-02	30	33	USA lineage
B.1.289	United States of America 97.0%, Finland 3.0%, Guatemala 0.0%	2020-03-29	245	372	USA - Arizona
B.1.291	Costa_Rica 94.0%, United States of America 4.0%, Australia 2.0%	2020-05-31	40	52	Costa Rica
B.1.292	Gambia 88.0%, Senegal 6.0%, United States of America 6.0%	2020-04-01	14	16	Gambia
B.1.293	United States of America 85.0%, United Kingdom 7.0%, Germany 3.0%, New_Zealand 3.0%, Egypt 1.0%	2020-03-16	38	73	USA
B.1.294	United States of America 100.0%	2020-06-16	30	31	USA - WI and MN
B.1.298	United States of America 94.0%, Japan 4.0%, Turkey 1.0%, Canada 0.0%, United Kingdom 0.0%	2020-03-20	121	433	USA (north east)
B.1.301	United States of America 99.0%, Angola 1.0%	2020-04-01	130	156	USA , some B.1.2 merged in
B.1.302	United States of America 100.0%	2020-03-12	32	60	USA, New England
B.1.304	United States of America 100.0%	2020-05-05	40	43	USA
B.1.305	United States of America 100.0%, Canada 0.0%, Latvia 0.0%	2020-06-04	200	434	USA, mostly TX
B.1.306	United States of America 100.0%	2020-06-03	67	163	USA lineage
B.1.308	United States of America 93.0%, Canada 4.0%, Ecuador 4.0%	2020-03-22	26	28	Northern USA and Canada
B.1.309	United States of America 100.0%	2020-06-29	17	21	USA lineage
B.1.310	Netherlands 93.0%, Israel 7.0%	2020-04-01	15	15	Netherlands
B.1.311	United States of America 99.0%, Canada 1.0%, Japan 0.0%, Guam 0.0%, U.S._Virgin_Islands 0.0%	2020-03-31	828	3348	USA lineage
B.1.313	United States of America 99.0%, Australia 1.0%	2020-04-01	110	146	USA (removed the polytomy at the base of the lineage)
B.1.314	United States of America 81.0%, Canada 10.0%, Iceland 2.0%, Australia 2.0%, New_Zealand 2.0%	2020-03-13	111	127	North American lineage
B.1.315	United States of America 100.0%	2020-03-25	32	159	USA lineage
B.1.316	Canada 100.0%	2020-04-29	5	7	Canada lineage
B.1.318	United States of America 100.0%	2020-06-22	20	24	USA (FL)
B.1.319	United States of America 70.0%, Australia 27.0%, Canada 1.0%, Turkey 1.0%, Mexico 1.0%	2020-03-05	224	321	USA and Australia
B.1.320	United States of America 94.0%, Mexico 4.0%, Australia 1.0%, Norway 1.0%, Russia 0.0%	2020-03-07	616	777	USA
B.1.321	United Kingdom 39.0%, Belgium 39.0%, Sweden 7.0%, Spain 7.0%, United States of America 4.0%	2020-03-09	20	28	Belgium, England
B.1.323	United States of America 95.0%, Finland 2.0%, Canada 2.0%	2020-03-13	30	41	USA (NY)
B.1.324	United States of America 96.0%, Djibouti 2.0%, Northern_Mariana_Islands 1.0%, France 1.0%, Mexico 0.0%	2020-03-15	184	564	USA
B.1.325	United States of America 99.0%, Sweden 1.0%	2020-03-19	86	144	USA (TX)
B.1.326	United States of America 89.0%, France 10.0%, South_Africa 1.0%	2020-04-25	55	84	USA (TX)
B.1.328	United States of America 100.0%	2020-05-23	30	30	USA
B.1.329	Germany 100.0%	2020-03-23	223	1406	German
B.1.330	United States of America 100.0%	2020-03-24	29	29	USA (MN)
B.1.332	United States of America 91.0%, Canada 3.0%, Germany 2.0%, Denmark 2.0%, Sudan 1.0%	2020-03-10	214	260	USA
B.1.333	United States of America 99.0%, Australia 1.0%	2020-03-17	86	95	USA lineage WA
B.1.334	United States of America 67.0%, India 30.0%, Guatemala 1.0%, New_Zealand 1.0%	2020-03-20	55	83	USA lineage
B.1.335	United States of America 100.0%	2020-04-28	72	99	USA lineage
B.1.336	United States of America 96.0%, Nigeria 2.0%, Kenya 1.0%, Australia 0.0%, Japan 0.0%	2020-03-13	226	370	USA lineage
B.1.337	United States of America 100.0%	2020-07-05	56	159	USA lineage
B.1.338	Australia 88.0%, United States of America 7.0%, India 2.0%, Benin 1.0%, Germany 1.0%	2020-03-16	97	113	Australia
B.1.340	United States of America 99.0%, Zimbabwe 0.0%, South_Korea 0.0%, South_Africa 0.0%	2020-03-13	86	229	USA lineage
B.1.341	United States of America 100.0%	2020-04-25	33	43	USA lineage
B.1.342	Sweden 75.0%, Netherlands 25.0%	2020-05-23	8	12	Sweden
B.1.344	United States of America 100.0%	2020-03-12	59	103	USA (CO)
B.1.346	United States of America 54.0%, Japan 36.0%, Canada 8.0%, Indonesia 1.0%, Colombia 0.0%	2020-04-13	124	759	USA lineage
B.1.348	United States of America 100.0%	2020-10-07	34	54	USA lineage
B.1.349	United States of America 96.0%, Canada 4.0%, Ecuador 0.0%, India 0.0%, Switzerland 0.0%	2020-06-05	435	1300	USA lineage
B.1.350	Canada 87.0%, United States of America 6.0%, Portugal 1.0%, Spain 1.0%, Denmark 1.0%	2020-03-13	191	294	Canada
B.1.350.1	United Kingdom 100.0%	2020-05-25	7	7	England
B.1.351	South_Africa 18.0%, Philippines 10.0%, United States of America 9.0%, Sweden 8.0%, Germany 7.0%	2020-09-01	1279	30548	Lineage of concern detected in South Africa	Beta
B.1.351.1	Botswana 67.0%, United States of America 12.0%, Bangladesh 8.0%, France 4.0%, Netherlands 4.0%	2021-01-19	7	24	Sublineage of B.1.351 circulating in Botswana
B.1.351.2	Reunion 51.0%, France 26.0%, Mayotte 11.0%, Madagascar 7.0%, Germany 1.0%	2020-11-03	272	3160	Sublineage of B.1.351 circulating in Mayotte
B.1.351.3	Bangladesh 30.0%, United Kingdom 18.0%, Singapore 10.0%, Canada 6.0%, United States of America 6.0%	2021-01-24	94	1103	Sublineage of B.1.351 predominantly in Bangladesh and Singapore with exports elsewhere
B.1.351.5	Spain 97.0%, Belgium 1.0%, France 0.0%, Italy 0.0%, Malaysia 0.0%	2021-03-10	1156	1095	Sublineage of B.1.351 in Spain, from pango-designation issue #211
B.1.343	Denmark 78.0%, United States of America 11.0%, Poland 4.0%, Belgium 2.0%, Latvia 2.0%	2020-03-09	40	45	Denmark
B.1.354	Denmark 48.0%, United States of America 30.0%, Spain 13.0%, Cabo_Verde 4.0%, France 4.0%	2020-03-12	13	23	Denmark
B.1.355	United States of America 98.0%, Senegal 1.0%, Chile 1.0%	2020-04-01	32	90	USA lineage
B.1.356	France 20.0%, Netherlands 20.0%, Spain 19.0%, United Kingdom 17.0%, United States of America 6.0%	2020-02-28	425	525	European, mostly dutch and spanish, some north american
B.1.357	United States of America 100.0%	2020-05-21	74	106	USA (OR,WA,HI)
B.1.358	Denmark 100.0%	2020-04-01	19	20	Danish lineage
B.1.359	United States of America 86.0%, Canada 7.0%, Greece 2.0%, Slovenia 2.0%, Kenya 2.0%	2020-03-09	26	42	USA lineage
B.1.360	United States of America 94.0%, Japan 2.0%, Austria 1.0%, United Kingdom 1.0%, Finland 1.0%	2020-03-17	70	82	USA
B.1.361	United States of America 99.0%, Northern_Mariana_Islands 0.0%, Canada 0.0%, Ghana 0.0%, Mexico 0.0%	2020-04-15	345	732	USA lineage (split from whatever Chris reassigns B.1.361 to)
B.1.362	Israel 67.0%, Canada 17.0%, United States of America 11.0%, United Kingdom 3.0%, France 0.0%	2020-03-31	160	688	Israel lineage
B.1.362.1	United Kingdom 100.0%	2020-09-19	12	14	UK lineage
B.1.362.2	United Kingdom 87.0%, Israel 7.0%, Denmark 4.0%, Germany 1.0%, Hong_Kong 0.0%	2020-09-01	165	213	UK lineage
B.1.363	United States of America 100.0%	2020-06-19	11	92	USA lineage
B.1.366	United States of America 93.0%, Kenya 4.0%, Mexico 2.0%, United Kingdom 1.0%	2020-04-27	123	168	USA lineage
B.1.367	United Kingdom 29.0%, France 21.0%, Norway 11.0%, Switzerland 9.0%, Italy 7.0%	2020-07-13	571	945	European lineage (mostly France and England)
B.1.369	United States of America 94.0%, New_Zealand 2.0%, India 1.0%, Canada 1.0%, Mexico 0.0%	2020-03-11	1505	3342	USA/ New Zealand lineage
B.1.369.1	Canada 100.0%	2020-12-29	25	34	Canada lineage
B.1.370	United States of America 99.0%, Morocco 1.0%	2020-03-19	99	120	USA lineage, cleaned up a lot in release 2021-01-20
B.1.371	United States of America 99.0%, Canada 0.0%, Egypt 0.0%, Denmark 0.0%, Senegal 0.0%	2020-03-08	717	869	Danish/ USA lineage, previously part of B.1.21
B.1.372	Denmark 93.0%, United Kingdom 3.0%, Sweden 2.0%, Finland 1.0%	2020-03-30	90	90	Danish lineage
B.1.375	United States of America 97.0%, Slovenia 1.0%, Germany 0.0%, Spain 0.0%, Puerto_Rico 0.0%	2020-09-14	553	928	USA lineage (circulating in Connecticut with the 69-70del, which leads to SGTF. However, they express 484E and 501N in their spike proteins.)
B.1.377	United States of America 94.0%, United Kingdom 6.0%, India 0.0%, Denmark 0.0%	2020-04-19	64	218	USA and England
B.1.378	United States of America 93.0%, India 2.0%, The_Bahamas 1.0%, Cuba 1.0%, United Kingdom 1.0%	2020-03-14	52	134	USA
B.1.379	United Kingdom 87.0%, Madagascar 4.0%, United States of America 4.0%, Colombia 1.0%, South_Africa 1.0%	2020-03-16	36	68	UK
B.1.380	Rwanda 89.0%, United States of America 4.0%, India 2.0%, Uganda 1.0%, South_Africa 1.0%	2020-03-04	113	136	Rwanda / Uganda
B.1.381	South_Africa 69.0%, United States of America 18.0%, Slovenia 4.0%, United Kingdom 2.0%, Mexico 1.0%	2020-04-06	65	166	South Africa
B.1.382	United States of America 98.0%, Canada 1.0%, Belgium 1.0%	2020-04-13	47	102	USA
B.1.383	United Kingdom 88.0%, United States of America 5.0%, Netherlands 3.0%, Singapore 2.0%, Ireland 2.0%	2020-03-01	100	110	Wales
B.1.384	United States of America 99.0%, Turkey 0.0%, Australia 0.0%	2020-03-15	279	321	USA lineage
B.1.385	United States of America 98.0%, Northern_Mariana_Islands 2.0%	2020-06-22	54	88	USA
B.1.387	France 100.0%	2020-03-06	24	24	French lineage
B.1.388	Cote_d'Ivoire 78.0%, Burkina_Faso 22.0%	2020-06-10	8	9	Cote d'Ivoire lineage
B.1.389	United Kingdom 82.0%, Denmark 5.0%, Germany 2.0%, Switzerland 2.0%, Spain 1.0%	2020-08-02	590	804	England + Europe
B.1.390	United States of America 86.0%, India 10.0%, Canada 1.0%, Mexico 1.0%, United Kingdom 1.0%	2020-03-25	63	93	USA
B.1.391	United Kingdom 86.0%, United States of America 6.0%, India 2.0%, Canada 1.0%, Australia 1.0%	2020-03-09	632	874	UK
B.1.393	Uganda 68.0%, Kenya 12.0%, United States of America 5.0%, India 5.0%, Rwanda 5.0%	2020-05-29	18	41	Uganda
B.1.395	United Kingdom 70.0%, Turkey 16.0%, United States of America 8.0%, Norway 2.0%, Canada 2.0%	2020-03-06	82	122	Wales
B.1.396	United States of America 95.0%, Mexico 4.0%, United Kingdom 0.0%, South_Korea 0.0%, Canada 0.0%	2020-06-10	499	1414	USA lineage
B.1.397	United States of America 78.0%, Mexico 17.0%, India 3.0%, Thailand 2.0%	2020-04-07	56	190	USA lineage
B.1.398	Denmark 32.0%, Lebanon 28.0%, Germany 12.0%, United Kingdom 6.0%, Saudi_Arabia 4.0%	2020-01-10	198	429	European lineage
B.1.399	United States of America 94.0%, Mexico 3.0%, Turkey 2.0%, South_Africa 0.0%, Japan 0.0%	2020-04-26	211	470	USA
B.1.400	United States of America 98.0%, Mexico 1.0%, Japan 0.0%, Canada 0.0%, Hong_Kong 0.0%	2020-04-08	519	2242	USA lineage
B.1.400.1	United States of America 97.0%, India 2.0%, Mexico 2.0%	2020-11-09	38	61	USA lineage, from pango-designation issue #94
B.1.401	United States of America 93.0%, Israel 6.0%, Denmark 2.0%	2020-06-04	55	126	USA lineage
B.1.402	United States of America 78.0%, Sweden 20.0%, Ethiopia 1.0%, Egypt 1.0%, Mexico 1.0%	2020-04-28	57	152	USA lineage
B.1.403	United States of America 100.0%	2020-04-07	64	259	USA lineage
B.1.404	United States of America 97.0%, Mexico 2.0%, Canada 1.0%, Germany 0.0%, Singapore 0.0%	2020-03-16	134	731	USA lineage
B.1.405	United States of America 92.0%, Canada 5.0%, Mexico 4.0%	2020-04-30	26	83	USA lineage
B.1.406	Germany 58.0%, Denmark 18.0%, Sweden 10.0%, Switzerland 6.0%, United Kingdom 4.0%	2020-07-06	101	166	Germany/ UK lineage
B.1.407	United Kingdom 100.0%	2020-06-09	19	26	UK lineage
B.1.408	United Kingdom 45.0%, Romania 26.0%, Spain 9.0%, Netherlands 4.0%, Switzerland 4.0%	2020-05-12	107	271	UK/ Romanian lineage
B.1.409	United States of America 97.0%, Slovenia 2.0%, Canada 0.0%, United Kingdom 0.0%, Israel 0.0%	2020-07-13	352	1229	USA lineage
B.1.411	Sri_Lanka 85.0%, Japan 3.0%, United States of America 3.0%, United Kingdom 1.0%, Netherlands 1.0%	2020-09-14	71	255	Sri Lankan lineage
B.1.413	United States of America 92.0%, Canada 4.0%, United Kingdom 1.0%, Guatemala 1.0%, New_Zealand 1.0%	2020-03-12	137	193	USA
B.1.415	United States of America 51.0%, Canada 29.0%, Australia 6.0%, Chile 5.0%, Mexico 3.0%	2020-03-16	53	63	USA
B.1.415.1	Papua_New_Guinea 52.0%, Mexico 30.0%, United States of America 6.0%, Spain 4.0%, Australia 4.0%	2021-02-22	64	284	Predominantly Mexico lineage, from pango-designation issue #157
B.1.416	Senegal 28.0%, Gambia 23.0%, France 14.0%, Canada 8.0%, Lithuania 6.0%	2020-04-06	348	726	Senegal/ Gambian lineage, reassigned from B.1.5.12
B.1.416.1	Switzerland 36.0%, Spain 16.0%, United Kingdom 16.0%, France 11.0%, Mayotte 5.0%	2020-06-28	325	605	European lineage within diversity of B.1.416. Previously assigned E.1
B.1.417	South_Africa 65.0%, United States of America 24.0%, Germany 6.0%, Spain 3.0%, Ecuador 3.0%	2020-03-23	22	34	South African lineage
B.1.418	United Kingdom 100.0%	2020-04-24	47	63	Scottish lineage
B.1.420	Colombia 70.0%, United States of America 27.0%, United Kingdom 2.0%, Canada 2.0%	2020-03-16	29	56	Colombian lineage
B.1.421	United States of America 99.0%, Canada 1.0%	2020-07-15	35	137	USA lineage
B.1.422	Canada 98.0%, United States of America 1.0%, Hong_Kong 0.0%, South_Korea 0.0%, Singapore 0.0%	2020-03-13	423	520	Canada mostly
B.1.423	United States of America 100.0%	2020-07-01	60	91	USA lineage
B.1.424	United States of America 100.0%	2020-03-16	106	118	USA lineage
B.1.425	United States of America 100.0%	2020-05-07	233	294	USA lineage
B.1.426	United States of America 97.0%, Puerto_Rico 2.0%, Argentina 0.0%, Northern_Mariana_Islands 0.0%, Australia 0.0%	2020-04-06	726	971	USA (UT) lineage
B.1.427	United States of America 98.0%, Mexico 1.0%, Aruba 0.0%, Argentina 0.0%, Canada 0.0%	2020-04-11	867	20488	USA lineage (CA)	Epsilon
B.1.428	Qatar 60.0%, Denmark 33.0%, Australia 2.0%, Sri_Lanka 1.0%, Sweden 1.0%	2020-03-03	334	937	Danish lineage (amalgam of Danish sequences from B.1.358, B.1.288, B.1.262)
B.1.428.1	Iraq 62.0%, Qatar 34.0%, United States of America 4.0%	2020-04-27	29	47	Iraq
B.1.428.2	France 24.0%, Tunisia 24.0%, Italy 21.0%, United Kingdom 10.0%, Germany 7.0%	2020-04-07	10	29	Tunisia, England, France
B.1.428.3	Qatar 66.0%, United_Arab_Emirates 14.0%, Malaysia 7.0%, Australia 7.0%, United Kingdom 2.0%	2020-06-03	8	44	UAE, Jordan
B.1.429	United States of America 97.0%, Canada 2.0%, Mexico 1.0%, South_Korea 0.0%, Chile 0.0%	2020-01-26	2132	43812	A lineage predominantly circulating in California but with exports to other countries. Characterised by the spike L452R mutation but also has spike:W152C orf1ab:D5584Y and N:T205I.	Epsilon
B.1.429.1	United States of America 100.0%	2020-11-28	28	46	Colorado lineage from pango-designation issue #37
B.1.431	United Kingdom 100.0%	2020-03-30	17	25	Scotland
B.1.432	United States of America 100.0%	2020-04-25	37	78	USA lineage
B.1.433	United States of America 99.0%, Puerto_Rico 0.0%, Jamaica 0.0%, Indonesia 0.0%, Canada 0.0%	2020-09-10	104	306	USA lineage
B.1.434	Australia 94.0%, United States of America 6.0%	2020-03-22	16	16	Australian lineage (previously a couple part of B.1.25, B.1.295)
B.1.435	United States of America 100.0%	2020-04-10	61	77	USA - UT
B.1.436	United States of America 100.0%	2020-07-08	55	857	USA liniage reassigned from previous tree
B.1.437	United States of America 93.0%, Israel 5.0%, Germany 2.0%	2020-06-03	37	44	USA - FL
B.1.438	Turkey 22.0%, Canada 20.0%, United Kingdom 16.0%, United_Arab_Emirates 11.0%, Denmark 11.0%	2020-01-10	62	157	Lineage circulating in multiple countries
B.1.438.1	Canada 100.0%, United States of America 0.0%, United Kingdom 0.0%, Germany 0.0%, United_Arab_Emirates 0.0%	2020-09-16	454	8531	Canada lineage
B.1.438.2	Mayotte 82.0%, Reunion 18.0%	2021-01-06	53	51	Mayotte and Reunion lineage
B.1.438.3	United States of America 100.0%	2020-12-09	10	13	USA lineage
B.1.438.4	United States of America 100.0%	2020-10-19	22	50	USA lineage
B.1.439	United States of America 65.0%, United Kingdom 21.0%, Canada 8.0%, Norway 2.0%, Finland 1.0%	2020-03-13	115	142	USA
B.1.441	United States of America 31.0%, United Kingdom 20.0%, Kuwait 9.0%, India 5.0%, Ecuador 4.0%	2020-03-13	65	129	Global lineage (inc. merge of B.1.274)
B.1.442	United States of America 100.0%	2020-03-12	24	26	USA
B.1.443	United States of America 99.0%, Germany 1.0%, Canada 1.0%	2020-03-18	85	193	USA lineage
B.1.444	United States of America 100.0%	2020-05-21	13	39	USA Utah lineage
B.1.445	United States of America 99.0%, Switzerland 1.0%	2020-04-05	60	69	USA (AZ)
B.1.446	United States of America 96.0%, Egypt 2.0%, United Kingdom 2.0%	2020-03-13	30	47	USA, some B.1.333
B.1.448	United States of America 99.0%, Finland 1.0%	2020-04-15	86	345	USA lineage
B.1.450	United States of America 95.0%, Kenya 2.0%, Senegal 1.0%, Guatemala 1.0%	2020-03-14	65	87	USA (TX)
B.1.451	United States of America 99.0%, Mexico 1.0%	2020-04-18	66	114	USA lineage (VA), previously B.1.328 and B.1.317
B.1.452	United States of America 97.0%, Australia 1.0%, Ireland 1.0%	2020-05-12	65	75	USA (CA)
B.1.453	United States of America 97.0%, Russia 1.0%, Mexico 1.0%, Canada 0.0%, India 0.0%	2020-03-17	184	313	USA (CA and TX)
B.1.456	India 32.0%, Indonesia 26.0%, Canada 10.0%, Singapore 5.0%, Hong_Kong 4.0%	2020-02-20	24	168	SE Asian (reasigned)
B.1.458	India 100.0%	2020-05-25	9	9	India
B.1.459	Indonesia 67.0%, India 9.0%, United States of America 6.0%, Japan 5.0%, Singapore 3.0%	2020-03-18	85	285	Indonesia
B.1.460	United Kingdom 76.0%, United States of America 24.0%	2020-09-10	32	62	UK lineage
B.1.462	Nigeria 73.0%, United Kingdom 12.0%, Italy 6.0%, Cameroon 6.0%, United States of America 3.0%	2020-04-20	26	33	UK/Nigera
B.1.463	Finland 94.0%, India 3.0%, Estonia 2.0%, Denmark 1.0%	2020-09-10	121	127	Finland
B.1.465	United Kingdom 71.0%, Austria 9.0%, Finland 7.0%, Denmark 4.0%, India 4.0%	2020-03-10	187	254	UK, contains B.1.466 which is reassigned (see below)
B.1.466	Egypt 23.0%, Sweden 21.0%, Italy 11.0%, United Kingdom 6.0%, Indonesia 6.0%	2020-04-30	18	47	Global lineage containing two new sublineages (see below)
B.1.466.1	United_Arab_Emirates 25.0%, United States of America 18.0%, Philippines 18.0%, United Kingdom 12.0%, Germany 3.0%	2020-05-26	35	130	USA/UAE
B.1.466.2	Indonesia 76.0%, East Timor 10.0%, Malaysia 6.0%, Singapore 3.0%, Japan 1.0%	2020-08-06	47	2635	Indonesia
AU.1	Papua_New_Guinea 98.0%, Australia 2.0%, Philippines 0.0%	2021-01-01	339	734	Alias of B.1.466.2.1, predominantly Papua New Guinea with some Australia sequences
AU.2	Malaysia 95.0%, Indonesia 5.0%, Singapore 0.0%, United States of America 0.0%	2021-01-03	24	463	Alias of B.1.466.2.2, Malaysia lineage
AU.3	Papua_New_Guinea 90.0%, Australia 8.0%, Indonesia 1.0%, Singapore 1.0%, Malaysia 0.0%	2021-02-09	47	557	Alias of B.1.466.2.3, predominantly Australia with some Papua New Guinea and Singapore sequences
B.1.467	Nigeria 41.0%, Switzerland 32.0%, Italy 14.0%, United Kingdom 9.0%, Lebanon 5.0%	2020-05-17	17	22	Nigeria/Switzerland
B.1.468	Indonesia 55.0%, Singapore 16.0%, Saudi_Arabia 9.0%, India 5.0%, Iran 3.0%	2020-02-13	56	152	Indonesia/Sinagpore. Seq names missassigned in original file
B.1.469	United Kingdom 30.0%, Turkey 26.0%, Germany 21.0%, Denmark 8.0%, Switzerland 3.0%	2020-08-21	97	257	European (Turkey, Denmark, UK)
B.1.470	Indonesia 75.0%, Malaysia 5.0%, India 4.0%, South_Korea 3.0%, Singapore 3.0%	2020-04-09	112	795	Indonesia/Singapore
B.1.471	United Kingdom 63.0%, Norway 8.0%, Denmark 6.0%, Pakistan 6.0%, United States of America 4.0%	2020-03-25	214	355	UK with global representaion
B.1.473	United States of America 94.0%, United Kingdom 3.0%, Denmark 3.0%	2020-03-08	25	33	USA lineage
B.1.474	Sweden 47.0%, Luxembourg 19.0%, Denmark 15.0%, France 6.0%, Indonesia 4.0%	2020-07-01	148	530	Denmark/ Luxemboug lineage
B.1.475	Germany 100.0%	2020-04-05	7	7	German lineage
B.1.476	Cote_d'Ivoire 45.0%, United States of America 27.0%, France 9.0%, Nigeria 9.0%, India 9.0%	2020-03-29	6	11	West African lineage
B.1.478	United States of America 91.0%, Haiti 4.0%, Dominican_Republic 1.0%, Austria 1.0%, India 1.0%	2020-05-12	28	95	USA lineage
B.1.479	United States of America 96.0%, Canada 4.0%	2020-03-25	14	25	USA lineage
B.1.480	Denmark 34.0%, Canada 16.0%, Sweden 13.0%, United Kingdom 6.0%, Germany 6.0%	2020-07-03	59	397	England, Australia, Sweden, Norway
B.1.482	France 31.0%, Cote_d'Ivoire 23.0%, Japan 15.0%, Slovenia 8.0%, Burkina_Faso 8.0%	2020-03-17	7	13	France/ West African lineage
B.1.483	United States of America 100.0%	2020-03-15	9	9	USA lineage
B.1.485	United States of America 100.0%	2020-03-25	52	60	USA lineage
B.1.486	United States of America 100.0%	2020-04-28	9	9	USA (MA)
B.1.487	United States of America 100.0%	2020-05-24	34	53	USA - TX
B.1.488	Sweden 80.0%, Denmark 20.0%	2020-07-13	5	5	Denmark and Sweden
B.1.489	United Kingdom 76.0%, Sweden 20.0%, Norway 4.0%	2020-03-26	23	25	Wales and Norway
B.1.490	Finland 100.0%	2020-04-20	9	10	Finland.
B.1.491	United Kingdom 94.0%, United States of America 6.0%	2020-03-14	18	18	England
B.1.492	United States of America 100.0%	2020-02-02	47	101	USA - Colorado
B.1.493	United States of America 100.0%	2020-04-07	16	38	USA (FL)
B.1.494	United States of America 100.0%	2020-03-15	25	29	USA (Split from B.1.3)
B.1.495	United States of America 98.0%, Turkey 1.0%, Kenya 1.0%	2020-04-19	55	111	USA (Split from B.1.3)
B.1.496	United States of America 100.0%	2020-03-15	5	5	USA (could be dissolved - sequences jumped out, previously split from B.1.3)
B.1.497	South_Korea 99.0%, United States of America 1.0%, India 0.0%, Turkey 0.0%, Slovenia 0.0%	2020-05-05	1530	3185	South Korea (was B.1.3.1)
B.1.498	United States of America 89.0%, Denmark 9.0%, Brazil 2.0%	2020-04-27	36	45	USA (Split from B.1.3)
B.1.499	Argentina 95.0%, United States of America 1.0%, Paraguay 1.0%, Mexico 1.0%, Hong_Kong 1.0%	2020-01-01	294	923	Mostly Argentina, some Spain, NL, Hong Kong (was B.1.3.2)
B.1.499.1	United States of America 100.0%	2020-11-30	5	6	USA lineage
B.1.500	United States of America 100.0%	2020-07-27	10	15	USA (split from B.1.3)
B.1.501	United States of America 100.0%	2020-04-27	93	124	USA (Split from B.1.3)
B.1.502	United States of America 100.0%	2020-06-07	19	19	USA (Split from B.1.3)
B.1.503	United States of America 96.0%, Argentina 2.0%, Puerto_Rico 1.0%, Canada 1.0%, Norway 0.0%	2020-04-01	206	385	USA (Split from B.1.3)
B.1.504	Israel 93.0%, United Kingdom 7.0%	2020-04-19	26	29	Israel and England (was B.1.3.3)
B.1.505	Canada 82.0%, United Kingdom 12.0%, Israel 4.0%, India 1.0%, Djibouti 0.0%	2020-03-15	44	291	Israel and england (was B.1.3.4)
B.1.506	United States of America 100.0%	2020-04-20	33	36	USA (NY, split from B.1.3)
B.1.507	United States of America 99.0%, India 1.0%	2020-03-15	70	83	USA (MI, NY, split from B.1.3)
B.1.508	United States of America 100.0%	2020-04-28	37	39	USA (NY, AZ, split from B.1.3)
B.1.509	United States of America 96.0%, Switzerland 1.0%, Canada 1.0%, Puerto_Rico 0.0%, Sierra_Leone 0.0%	2020-04-18	562	1095	USA (split from B.1.3, mostly FL)
B.1.510	United States of America 32.0%, Denmark 21.0%, Sweden 11.0%, Iceland 11.0%, Norway 7.0%	2020-03-06	16	28	Iceland, Sweden, North America (could be dissolved)
B.1.511	United States of America 96.0%, Turkey 4.0%	2020-05-02	23	26	USA lineage
B.1.513	Austria 74.0%, Germany 11.0%, United States of America 6.0%, Denmark 4.0%, United Kingdom 1.0%	2020-03-09	71	72	Northern Europe
B.1.515	United States of America 94.0%, India 3.0%, Finland 2.0%, Canada 2.0%	2020-04-17	50	64	USA (Utah)
B.1.516	United States of America 100.0%, Egypt 0.0%	2020-03-11	427	486	USA (AZ and NM)
B.1.517	United States of America 99.0%, Canada 0.0%, Cabo_Verde 0.0%, Puerto_Rico 0.0%, Guadeloupe 0.0%	2020-04-26	413	2124	USA (mostly AZ)
B.1.517.1	Australia 98.0%, United States of America 2.0%	2020-12-02	172	189	Australia
B.1.518	United States of America 99.0%, Qatar 1.0%	2020-03-21	26	88	USA
B.1.520	Romania 35.0%, Germany 28.0%, Sweden 16.0%, United Kingdom 5.0%, Canada 5.0%	2020-03-25	17	43	USA, Canada, England, Germany etc. (could be dissolved / reassigned to B.1)
B.1.521	United States of America 96.0%, Canada 4.0%, Australia 1.0%	2020-03-21	126	194	USA lineage
B.1.523	United Kingdom 47.0%, Denmark 21.0%, Canada 18.0%, United States of America 3.0%, Australia 2.0%	2020-03-29	203	387	UK/Australia
B.1.524	Malaysia 74.0%, Singapore 13.0%, Thailand 4.0%, Philippines 1.0%, India 1.0%	2020-07-22	202	711	Malaysian lineage
B.1.525	Canada 20.0%, United States of America 15.0%, Germany 9.0%, France 8.0%, Denmark 7.0%	2020-03-25	154	8360	International lineage with E484K, del69-70 among other defining mutations.	Eta
B.1.526	United States of America 97.0%, Ecuador 1.0%, Canada 1.0%, Puerto_Rico 1.0%, Spain 0.0%	2020-01-28	253	40289	A lineage predominantly circulating in New York but with a few exports to other countries. Characterised by spike mutations T95I and D253G, plus others. The most frequent spike mutation pattern is L5F T95I D253G E484K D614G A701V, with a smaller fraction having S477N instead of E484K. Spike mutation E484K is present in about half of this lineage (as of 2021-02-10) - Very possible not all new addi…	Iota
B.1.527	Estonia 37.0%, Czech_Republic 14.0%, United States of America 8.0%, Finland 6.0%, Germany 6.0%	2020-03-24	69	236	Czech Republic/ Ukraine lineage
B.1.528	Morocco 100.0%	2020-04-23	20	21	Moroccan lineage
B.1.529	France 100.0%	2020-04-02	18	18	French lineage
B.1.530	Kenya 89.0%, Germany 4.0%, United States of America 3.0%, Denmark 2.0%, Japan 1.0%	2020-10-01	10	108	Kenya
B.1.531	United Kingdom 100.0%	2020-11-18	11	13	England
B.1.532	United Kingdom 100.0%	2020-07-04	106	159	England
B.1.533	Saudi_Arabia 20.0%, India 17.0%, United States of America 11.0%, Egypt 9.0%, United_Arab_Emirates 6.0%	2020-03-24	13	54	Saudi Arabia
B.1.534	Denmark 99.0%, United States of America 1.0%	2020-11-02	56	80	Denmark
B.1.535	Australia 86.0%, Egypt 7.0%, Germany 3.0%, Kenya 3.0%	2020-03-22	28	29	Australia
B.1.536	Denmark 100.0%	2020-10-26	27	42	Denmark
B.1.537	India 97.0%, United States of America 3.0%	2020-05-24	20	32	India
B.1.538	India 93.0%, Canada 6.0%, United States of America 1.0%	2020-05-16	24	90	India
B.1.539	United States of America 100.0%	2020-10-25	14	57	USA
B.1.540	India 93.0%, United Kingdom 3.0%, Norway 1.0%, Panama 1.0%, Germany 1.0%	2020-03-27	34	71	India
B.1.541	United States of America 98.0%, Luxembourg 0.0%, Australia 0.0%, South_Korea 0.0%, Japan 0.0%	2020-07-01	135	212	USA lineage
B.1.542	Spain 100.0%	2020-03-24	26	27	Spain
B.1.543	United States of America 89.0%, Canada 6.0%, India 3.0%, Puerto_Rico 1.0%	2020-08-30	33	94	USA
B.1.544	United States of America 66.0%, India 26.0%, Republic_of_the_Congo 5.0%, Canada 1.0%, Turkey 0.0%	2020-06-25	51	210	Congo/ Cameroon/ USA lineage
B.1.545	United States of America 35.0%, New_Zealand 32.0%, Poland 13.0%, India 3.0%, Qatar 3.0%	2020-03-25	10	31	New Zealand
B.1.546	United States of America 100.0%	2020-05-23	174	281	USA
B.1.547	Canada 46.0%, Panama 44.0%, Peru 5.0%, Brazil 2.0%, United States of America 2.0%	2020-03-13	16	41	Canada
B.1.548	India 100.0%	2020-05-29	24	25	India
B.1.549	Kenya 86.0%, United Kingdom 12.0%, United States of America 2.0%	2020-05-11	32	177	Kenya + England
B.1.550	United States of America 100.0%	2020-07-31	55	72	USA lineage
B.1.551	United States of America 90.0%, Mexico 8.0%, Canada 1.0%, United Kingdom 0.0%, Philippines 0.0%	2020-08-20	112	838	USA lineage
B.1.552	United States of America 51.0%, Canada 28.0%, Australia 18.0%, Singapore 2.0%, Iceland 2.0%	2020-03-30	49	65	North American
B.1.554	United States of America 99.0%, Japan 1.0%	2020-04-21	66	87	USA (UT) lineage
B.1.555	Sweden 79.0%, Russia 7.0%, United States of America 5.0%, Philippines 2.0%, Costa_Rica 2.0%	2020-03-11	39	43	Sweden
B.1.556	United States of America 99.0%, Australia 1.0%, Mexico 1.0%	2020-06-10	83	135	USA lineage
B.1.557	United Kingdom 100.0%	2020-04-06	14	19	Northern Ireland
B.1.558	United States of America 76.0%, Mexico 21.0%, Canada 1.0%, Bolivia 0.0%, Japan 0.0%	2020-04-06	88	212	USA/ Mexico lineage
B.1.559	United Kingdom 98.0%, United States of America 2.0%	2020-03-29	31	40	Scotland
B.1.560	India 99.0%, United States of America 0.0%, Hong_Kong 0.0%, Germany 0.0%, Qatar 0.0%	2020-03-20	49	1168	India
B.1.561	United States of America 90.0%, Canada 5.0%, Mexico 5.0%, Aruba 0.0%, Peru 0.0%	2020-06-18	335	2690	USA - contains previous B.1.404
B.1.562	Ireland 67.0%, United Kingdom 22.0%, Netherlands 4.0%, Pakistan 2.0%, Denmark 2.0%	2020-10-10	21	54	England base, to Ireland
B.1.563	United States of America 40.0%, United Kingdom 37.0%, Germany 19.0%, Canada 3.0%	2020-12-06	18	62	UK lineage
B.1.564	United States of America 99.0%, Germany 0.0%, Mexico 0.0%, Canada 0.0%, New_Zealand 0.0%	2020-03-11	1024	2277	USA lineage, split out from B.1.369
B.1.564.1	Canada 99.0%, United States of America 1.0%, Australia 0.0%	2020-08-23	150	343	Canada lineage
B.1.565	United States of America 92.0%, Slovenia 2.0%, Denmark 2.0%, Germany 1.0%, Switzerland 1.0%	2020-05-08	414	1156	USA - contains previous B.1.139
B.1.566	United States of America 71.0%, Canada 5.0%, Spain 5.0%, Brazil 4.0%, Germany 4.0%	2020-03-16	37	75	USA - Arizona and Texas
B.1.567	United States of America 98.0%, Canada 2.0%, Switzerland 0.0%, Mexico 0.0%	2020-03-23	104	302	USA lineage, formally part of B.1.2
B.1.568	United States of America 96.0%, Canada 4.0%, United Kingdom 0.0%, Australia 0.0%, France 0.0%	2020-10-05	111	791	USA lineage, split out from B.1.361
B.1.569	United States of America 100.0%	2020-07-21	28	63	USA (CA and TX)
B.1.570	United States of America 96.0%, Indonesia 2.0%, Canada 1.0%, Spain 0.0%	2020-05-26	20	354	USA (CO)
B.1.571	United States of America 100.0%	2020-06-01	55	105	USA lineage, split out from B.1.369
B.1.572	United States of America 100.0%	2020-04-02	33	41	USA, split from B.1.325
B.1.573	Canada 99.0%, Ethiopia 1.0%	2020-06-24	162	164	Canada (BC)
B.1.574	United States of America 100.0%	2020-06-07	231	427	USA lineage, split out from B.1.363
B.1.575	United States of America 89.0%, Spain 3.0%, Dominican_Republic 2.0%, Puerto_Rico 1.0%, Bonaire 1.0%	2020-10-23	1535	3089	USA and Aruba lineage with spike mutations "S:P681H","S:S494P" and "S:T716I".
B.1.575.1	Spain 84.0%, Germany 5.0%, United States of America 3.0%, Switzerland 2.0%, Canary_Islands 1.0%	2020-11-30	168	385	Spainish sub lineage of B.1.575 with spike mutations "S:P681H","S:S494P" and "S:T716I".
B.1.575.2	Spain 93.0%, United States of America 2.0%, Italy 2.0%, France 1.0%, Dominican_Republic 1.0%	2021-01-14	89	207	Spain lineage, from pango-designation issue #116
B.1.576	United States of America 98.0%, France 0.0%, Denmark 0.0%, Canada 0.0%, Mexico 0.0%	2020-03-25	420	802	USA lineage, formally part of B.1.363
B.1.577	United States of America 91.0%, Canada 9.0%, United Kingdom 0.0%, Mexico 0.0%, Togo 0.0%	2020-04-06	363	1411	USA lineage, formally part of B.1.2
B.1.578	United States of America 96.0%, Canada 2.0%, Mexico 2.0%	2020-03-17	19	51	USA, formally part of B.1.313
B.1.579	United States of America 100.0%	2020-04-13	73	82	USA (AZ) formally part of B.1.516
B.1.580	United States of America 97.0%, Puerto_Rico 2.0%, Bosnia_and_Herzegovina 1.0%	2020-07-12	34	145	USA Southern (some B.1.361)
B.1.581	United States of America 99.0%, Spain 1.0%	2020-06-18	61	108	USA (TX)
B.1.582	United States of America 98.0%, Denmark 1.0%, Brazil 0.0%, Maldives 0.0%, United Kingdom 0.0%	2020-04-11	775	1990	USA (TX some B.1.361)
B.1.585	United States of America 100.0%	2020-10-13	11	33	USA lineage
B.1.586	United States of America 98.0%, Germany 1.0%, Sweden 1.0%	2020-03-12	81	87	USA lineage (previously part of B.1.320 that jumped to a new part of the tree)
B.1.587	United States of America 91.0%, Canada 9.0%, Puerto_Rico 0.0%	2020-04-23	135	587	USA (OR) lineage
B.1.588	United States of America 89.0%, Puerto_Rico 10.0%, Ireland 0.0%, Aruba 0.0%, Canada 0.0%	2020-08-02	246	1085	USA (NY/PR) lineage
B.1.588.1	Romania 100.0%	2020-11-28	24	26	Romanian lineage
B.1.589	United States of America 99.0%, Canada 1.0%	2020-03-15	86	133	USA lineage
B.1.590	United States of America 100.0%, Guatemala 0.0%	2020-03-15	108	200	USA lineage
B.1.591	United States of America 100.0%	2020-08-18	61	99	USA lineage
B.1.592	Canada 100.0%	2020-03-30	24	24	Canadian lineage
B.1.593	United States of America 97.0%, Kenya 2.0%, Canada 1.0%	2020-08-27	86	91	USA lineage
B.1.594	United States of America 91.0%, Germany 6.0%, Italy 3.0%	2020-03-04	28	33	USA lineage
B.1.595	United States of America 99.0%, Canada 0.0%, Puerto_Rico 0.0%, Singapore 0.0%, Mexico 0.0%	2020-03-09	1603	3838	USA (was B.1.2)
B.1.595.1	United States of America 97.0%, Poland 1.0%, Hong_Kong 1.0%, Puerto_Rico 1.0%	2020-05-16	122	159	USA (FL into Lousiana)
B.1.595.2	United States of America 100.0%	2020-06-14	19	25	USA (AZ)
B.1.595.3	United States of America 100.0%	2020-06-27	27	37	USA (up the east coast)
B.1.595.4	United States of America 99.0%, Russia 1.0%	2020-04-20	132	138	USA (MN)
B.1.596	United States of America 98.0%, Kenya 1.0%, Canada 0.0%, Spain 0.0%, Mexico 0.0%	2020-04-11	443	3073	USA lineage
B.1.596.1	Kenya 64.0%, Sweden 27.0%, Australia 5.0%, Fiji 2.0%, Finland 2.0%	2020-10-02	8	44	Kenyan lineage
B.1.597	France 42.0%, Spain 30.0%, Niger 5.0%, Canada 5.0%, Tunisia 4.0%	2020-03-24	36	125	France, Algeria (previously part of B.1.367 that jumped to a new part of the tree)
B.1.598	Canada 98.0%, United States of America 2.0%	2020-03-30	37	62	Canada (from NY)
B.1.599	United States of America 95.0%, Canada 2.0%, Mexico 2.0%, Sweden 1.0%	2020-05-20	48	243	USA, Canada (previously part of B.1.311 that jumped to a new part of the tree)
B.1.600	Spain 45.0%, Bolivia 32.0%, United States of America 7.0%, Chile 4.0%, Germany 2.0%	2020-04-07	78	161	Bolivia/ Spain lineage
B.1.601	United States of America 94.0%, Costa_Rica 6.0%	2020-10-28	11	32	USA lineage
B.1.602	United States of America 100.0%	2020-07-07	47	161	USA lineage
B.1.603	United States of America 98.0%, Puerto_Rico 1.0%, Cambodia 1.0%	2020-11-10	19	87	USA lineage
B.1.604	United States of America 100.0%	2020-07-24	7	51	USA lineage
B.1.605	United States of America 96.0%, Senegal 2.0%, Peru 1.0%, Northern_Mariana_Islands 1.0%, Sri_Lanka 1.0%	2020-05-12	33	158	USA lineage
B.1.606	United States of America 98.0%, Kenya 1.0%, Canada 1.0%, Egypt 1.0%	2020-05-21	101	162	USA lineage (previously part of B.1.325 that jumped to a new part of the tree)
B.1.607	United Kingdom 89.0%, United States of America 11.0%	2020-03-29	18	19	England (previously part of B.1.369 that jumped to a new part of the tree - could also be withdrawn).
B.1.609	United States of America 76.0%, Mexico 18.0%, Canada 2.0%, India 1.0%, Spain 1.0%	2020-03-10	383	1695	USA/ Mexico lineage
B.1.610	United Kingdom 100.0%	2020-06-11	180	271	UK lineage, previously part of B.1.235
B.1.611	Canada 97.0%, United States of America 3.0%	2020-06-09	23	29	Canada lineage
B.1.612	United States of America 98.0%, South_Korea 1.0%, Japan 0.0%, Mauritius 0.0%, Mexico 0.0%	2020-03-11	189	372	USA lineage, split out from B.1.361
B.1.613	Denmark 100.0%	2020-04-06	37	37	Danish lineage (amalgam of Danish sequences from B.1.358, B.1.288, B.1.262), split out from B.1.428
B.1.614	Sweden 89.0%, United States of America 11.0%	2020-06-15	8	9	Sweden
B.1.615	Canada 100.0%	2020-05-29	22	32	Canada
B.1.616	France 100.0%	2021-01-29	8	36	France lineage, pango-designation issue #31
B.1.617	India 100.0%	2021-02-25	1	3	Predominantly India lineage with several spike mutations, pango-designation issue #38
B.1.617.1	India 72.0%, United Kingdom 6.0%, Canada 6.0%, United States of America 5.0%, Ireland 3.0%	2020-03-03	442	6928	Predominantly India lineage with 484Q, pango-designation issue #49
B.1.617.2	United States of America 27.0%, India 17.0%, United Kingdom 15.0%, Turkey 5.0%, Germany 5.0%	2021-03-01	8274	135067	Predominantly India lineage with several spike mutations, pango-designation issue #49	Delta
AY.1	United States of America 72.0%, Philippines 7.0%, India 4.0%, Japan 3.0%, United Kingdom 2.0%	2020-07-21	243	2814	Alias of B.1.617.2.1, in several European countries, from pango-designation issue #95
AY.2	United States of America 99.0%, Mexico 0.0%, Canada 0.0%, Puerto_Rico 0.0%, Spain 0.0%	2021-03-31	201	2851	Alias of B.1.617.2.2, in USA with K417N, from pango-designation issue #107
AY.3	United States of America 96.0%, United Kingdom 1.0%, Mexico 1.0%, Puerto_Rico 0.0%, Canada 0.0%	2020-06-24	845	142279	Alias of B.1.617.2.3, USA lineage, from pango-designation issue #121
AY.3.1	United States of America 99.0%, Canada 0.0%, Puerto_Rico 0.0%, Japan 0.0%, Colombia 0.0%	2020-11-20	195	13576	Alias of B.1.617.2.3.1, USA lineage, from pango-designation issue #147
AY.3.2	United States of America 47.0%, Peru 38.0%, Mexico 12.0%, Canada 1.0%, United Kingdom 0.0%	2021-07-23	68	329	Alias of B.1.617.2.3.2, Peru lineage, from pango-designation issue #312
AY.3.3	United States of America 93.0%, Puerto_Rico 2.0%, India 1.0%, Italy 1.0%, United Kingdom 0.0%	2021-06-08	109	2143	Alias of B.1.617.2.3.3, USA lineage, from pango-designation issue #365
AY.4	United Kingdom 84.0%, Denmark 3.0%, Germany 2.0%, Ireland 2.0%, United States of America 1.0%	2020-08-03	34453	794003	Alias of B.1.617.2.4, UK lineage, from pango-designation issue #180
AY.4.1	United Kingdom 84.0%, Ireland 14.0%, Finland 1.0%, France 0.0%, Gibraltar 0.0%	2021-06-21	112	878	Alias of B.1.617.2.4.1, UK lineage, from pango-designation issue #214
AY.4.2	United Kingdom 89.0%, Denmark 4.0%, Poland 1.0%, Germany 1.0%, France 1.0%	2021-01-01	7636	82255	Alias of B.1.617.2.4.2, predominantly UK lineage, from pango-designation issue #223
AY.4.2.1	United Kingdom 95.0%, Germany 1.0%, Bulgaria 1.0%, Poland 1.0%, Canada 1.0%	2020-12-21	1289	18085	Alias of B.1.617.2.4.2.1, predominantly UK lineage, from pango-designation issue #248
AY.4.2.2	United Kingdom 97.0%, Germany 0.0%, Ireland 0.0%, Sweden 0.0%, France 0.0%	2021-04-12	3241	26793	Alias of B.1.617.2.4.2.2, UK lineage, from pango-designation issue #249
AY.4.2.3	United Kingdom 28.0%, Germany 20.0%, Denmark 9.0%, Italy 8.0%, Poland 6.0%	2021-03-15	1237	6737	Alias of B.1.617.2.4.2.3, European lineage, from pango-designation issue #356
AY.4.3	Norway 18.0%, Ireland 14.0%, Germany 12.0%, Bulgaria 11.0%, Switzerland 10.0%	2021-06-25	425	1961	Alias of B.1.617.2.4.3, lineage in several countries, from pango-designation issue #222
AY.4.4	Bulgaria 34.0%, Germany 25.0%, United Kingdom 9.0%, Denmark 6.0%, Slovakia 4.0%	2021-03-09	1093	3184	Alias of B.1.617.2.4.4, lineage in several European countries, from pango-designation issue #237
AY.4.5	Lithuania 62.0%, Denmark 8.0%, United Kingdom 7.0%, Germany 4.0%, Sweden 4.0%	2021-01-11	3767	15387	Alias of B.1.617.2.4.5, predominantly Lithuania lineage, from pango-designation issue #241
AY.4.6	Denmark 69.0%, United Kingdom 17.0%, Germany 5.0%, Netherlands 1.0%, Turkey 1.0%	2021-01-27	7486	16105	Alias of B.1.617.2.4.6, European lineage, from pango-designation issue #264
AY.4.7	United Kingdom 19.0%, Netherlands 15.0%, Germany 14.0%, Aruba 10.0%, Denmark 7.0%	2021-03-07	2708	4993	Alias of B.1.617.2.4.7, lineage in Aruba and other countries, from pango-designation issue #291
AY.4.8	United Kingdom 88.0%, Germany 2.0%, France 2.0%, Poland 1.0%, United States of America 1.0%	2021-01-03	1253	4865	Alias of B.1.617.2.4.8, UK lineage, from pango-designation issue #304
AY.4.9	United Kingdom 22.0%, Germany 20.0%, Switzerland 11.0%, Italy 10.0%, France 8.0%	2021-01-15	614	2624	Alias of B.1.617.2.4.9, European lineage, from pango-designation issue #332
AY.4.10	Denmark 58.0%, United Kingdom 23.0%, Ireland 12.0%, Germany 2.0%, Sweden 1.0%	2021-07-18	642	1723	Alias of B.1.617.2.4.10, European lineage, from pango-designation issue #332
AY.5	United Kingdom 68.0%, United States of America 5.0%, Portugal 5.0%, Ireland 3.0%, France 3.0%	2020-11-15	2812	52551	Alias of B.1.617.2.5, UK lineage, from pango-designation issue #180
AY.5.1	Portugal 59.0%, Spain 12.0%, United Kingdom 9.0%, France 9.0%, Germany 4.0%	2021-06-03	140	285	Alias of B.1.617.2.5.1, Portugal lineage
AY.5.2	Belgium 44.0%, Portugal 39.0%, France 3.0%, United Kingdom 3.0%, Netherlands 2.0%	2021-05-31	182	472	Alias of B.1.617.2.5.2, Portugal lineage
AY.5.3	United States of America 95.0%, Denmark 1.0%, Germany 1.0%, United Kingdom 1.0%, Norway 0.0%	2021-05-17	445	2224	Alias of B.1.617.2.5.3, USA lineage
AY.5.4	France 25.0%, Belgium 15.0%, Germany 10.0%, Netherlands 8.0%, Switzerland 7.0%	2021-02-13	1064	3961	Alias of B.1.617.2.5.4, European lineage
AY.5.5	Spain 27.0%, United Kingdom 19.0%, Germany 14.0%, Sweden 9.0%, Ireland 6.0%	2021-05-31	382	623	Alias of B.1.617.2.5.5, European lineage, formally AY.97
AY.6	United Kingdom 85.0%, Germany 3.0%, Ireland 2.0%, Italy 2.0%, Denmark 2.0%	2021-03-16	1215	26961	Alias of B.1.617.2.6, UK lineage, from pango-designation issue #180
AY.7	United Kingdom 93.0%, Ireland 2.0%, Germany 1.0%, United States of America 1.0%, Spain 1.0%	2021-05-01	794	5140	Alias of B.1.617.2.7, UK lineage, from pango-designation issue #180
AY.7.1	Denmark 66.0%, Germany 16.0%, Switzerland 7.0%, Czech_Republic 4.0%, Sweden 2.0%	2021-02-09	4624	10333	Alias of B.1.617.2.7.1, Denmark lineage
AY.7.2	Italy 31.0%, Germany 16.0%, France 8.0%, Slovenia 8.0%, Switzerland 7.0%	2021-05-30	341	1998	Alias of B.1.617.2.7.2, predominantly Italy lineage in multiple other European countries
AY.8	United Kingdom 99.0%, India 1.0%, Kenya 0.0%, Belgium 0.0%, Denmark 0.0%	2021-04-20	703	1604	Alias of B.1.617.2.8, UK lineage, from pango-designation issue #180
AY.9	United Kingdom 76.0%, Germany 5.0%, Greece 4.0%, Netherlands 2.0%, Sweden 1.0%	2021-01-20	2836	14479	Alias of B.1.617.2.9, UK lineage, from pango-designation issue #180
AY.9.2	Turkey 15.0%, Germany 12.0%, Netherlands 12.0%, United Kingdom 7.0%, Denmark 6.0%	2021-01-09	20526	51110	Alias of B.1.617.2.9.2, European lineage
AY.9.2.1	Canada 100.0%	2021-07-27	447	124	Alias of B.1.617.2.9.2.1, Canada lineage
AY.9.2.2	Sweden 91.0%, Denmark 7.0%, Norway 1.0%, Germany 1.0%, France 0.0%	2021-08-18	772	1047	Alias of B.1.617.2.9.2.2, Sweden lineage, from pango-designation issue #284
AY.10	United Kingdom 72.0%, Canada 9.0%, Philippines 5.0%, India 5.0%, United States of America 4.0%	2021-01-26	438	1543	Alias of B.1.617.2.10, UK lineage, from pango-designation issue #180
AY.11	United Kingdom 94.0%, India 2.0%, United States of America 2.0%, France 1.0%, Bahrain 1.0%	2021-04-03	522	717	Alias of B.1.617.2.11, UK lineage, from pango-designation issue #142
AY.13	United States of America 94.0%, India 2.0%, Mexico 1.0%, Kenya 0.0%, Switzerland 0.0%	2021-01-07	661	6278	Alias of B.1.617.2.13, USA lineage
AY.14	United States of America 95.0%, Philippines 1.0%, Germany 1.0%, India 1.0%, Switzerland 0.0%	2021-02-10	109	12969	Alias of B.1.617.2.14, USA lineage
AY.15	Canada 52.0%, Germany 15.0%, United States of America 14.0%, India 5.0%, Mexico 2.0%	2021-04-13	94	729	Alias of B.1.617.2.15, Canada lineage
AY.16	India 32.0%, United States of America 24.0%, Kenya 22.0%, Denmark 6.0%, Germany 2.0%	2021-01-07	149	2663	Alias of B.1.617.2.16, lineage in Kenya and multiple other countries
AY.16.1	France 41.0%, Turkey 25.0%, Germany 9.0%, India 7.0%, Sweden 5.0%	2021-04-10	321	610	Alias of B.1.617.2.16.1, France lineage
AY.17	India 44.0%, South_Korea 13.0%, Ireland 9.0%, United Kingdom 7.0%, Malaysia 4.0%	2021-03-06	57	729	Alias of B.1.617.2.17, Ireland and Northern Ireland lineage
AY.18	Canada 99.0%, United States of America 1.0%	2021-05-11	101	111	Alias of B.1.617.2.18, Canada lineage
AY.19	South_Africa 58.0%, India 11.0%, Germany 8.0%, United Kingdom 6.0%, United States of America 4.0%	2021-03-21	87	283	Alias of B.1.617.2.19, South Africa lineage
AY.20	United States of America 57.0%, Mexico 34.0%, India 2.0%, Germany 1.0%, Colombia 1.0%	2021-01-14	2442	32480	Alias of B.1.617.2.20, USA and Mexico lineage
AY.20.1	Czech_Republic 79.0%, Slovakia 8.0%, Germany 5.0%, United Kingdom 3.0%, United States of America 2.0%	2021-08-20	80	273	Alias of B.1.617.2.20.1, Czech Republic lineage
AY.21	Italy 87.0%, Switzerland 10.0%, Czech_Republic 1.0%, United Kingdom 0.0%, Germany 0.0%	2021-05-26	222	319	Alias of B.1.617.2.21, lineage predominantly in Italy and Switzerland
AY.22	Portugal 56.0%, Luxembourg 17.0%, France 8.0%, United Kingdom 4.0%, United States of America 3.0%	2021-05-28	158	485	Alias of B.1.617.2.22, predominantly Portugal lineage
AY.23	Singapore 28.0%, Indonesia 28.0%, Malaysia 14.0%, Turkey 5.0%, Papua_New_Guinea 4.0%	2020-03-12	3109	17193	Alias of B.1.617.2.23, predominantly Singapore and Indonesia lineage, from pango-designation issue #175
AY.23.1	Singapore 98.0%, Indonesia 1.0%, Malaysia 0.0%, Australia 0.0%, United Kingdom 0.0%	2021-07-03	883	2343	Alias of B.1.617.2.23.1, Singapore lineage, from pango-designation issue #237
AY.23.2	Sweden 34.0%, Germany 31.0%, Denmark 8.0%, Netherlands 5.0%, Slovakia 4.0%	2021-01-09	286	320	Alias of B.1.617.2.23.2, European lineage, from pango-designation issue #265
AY.24	Indonesia 40.0%, Papua_New_Guinea 16.0%, Brunei 12.0%, United States of America 11.0%, Germany 4.0%	2020-07-29	638	3265	Alias of B.1.617.2.24, predominantly Indonesia lineage, from pango-designation issue #175
AY.25	United States of America 97.0%, Canada 1.0%, Argentina 1.0%, United Kingdom 0.0%, Guam 0.0%	2020-06-27	3870	126228	Alias of B.1.617.2.25, USA lineage, from pango-designation issue #181
AY.25.1	United States of America 55.0%, Canada 40.0%, Chile 2.0%, Colombia 1.0%, Aruba 0.0%	2020-07-28	41317	121138	Alias of B.1.617.2.25.1, Canada and USA lineage, from pango-designation issue #313
AY.25.1.1	Peru 82.0%, United States of America 14.0%, Chile 2.0%, Colombia 1.0%, Switzerland 1.0%	2021-07-26	82	176	Alias of B.1.617.2.25.1.1, Peru lineage, from pango-designation issue #355
AY.26	United States of America 79.0%, Mexico 12.0%, Philippines 2.0%, India 1.0%, Germany 1.0%	2020-06-25	5011	42858	Alias of B.1.617.2.26, USA and Mexico lineage, from pango-designation issue #188
AY.26.1	Peru 81.0%, United States of America 12.0%, Mexico 2.0%, Israel 1.0%, Chile 1.0%	2021-06-25	92	154	Alias of B.1.617.2.26.1, Peru lineage, from pango-designation issue #278
AY.27	Canada 99.0%, United States of America 1.0%, United Kingdom 0.0%, Lithuania 0.0%, Netherlands 0.0%	2021-04-09	1092	20485	Alias of B.1.617.2.27, Canada lineage, from pango-designation issue #196
AY.28	Sri_Lanka 77.0%, United States of America 5.0%, United Kingdom 3.0%, India 2.0%, Japan 2.0%	2021-04-24	108	718	Alias of B.1.617.2.28, Sri Lanka lineage, from pango-designation issue #199
AY.29	Japan 100.0%, United States of America 0.0%, India 0.0%, United Kingdom 0.0%, Sweden 0.0%	2021-01-26	808	82641	Alias of B.1.617.2.29, Japan lineage, from pango-designation issue #208
AY.29.1	Japan 88.0%, United States of America 5.0%, United Kingdom 3.0%, India 1.0%, Germany 1.0%	2021-03-09	1875	5734	Alias of B.1.617.2.29.1, Japan lineage, from pango-designation issue #224
AY.30	Thailand 71.0%, Cambodia 23.0%, United States of America 1.0%, Australia 1.0%, Japan 1.0%	2021-03-23	525	3195	Alias of B.1.617.2.30, Thailand and Cambodia lineage, from pango-designation issue #207
AY.31	South_Korea 34.0%, Singapore 25.0%, Thailand 12.0%, Philippines 9.0%, Japan 9.0%	2021-06-30	27	32	Alias of B.1.617.2.31, lineage associated with Myanmar. At the time of designation, almost all sequences in this lineage were from Myanmar or had travel history from Myanmar, from pango-designation issue #206
AY.32	South_Africa 64.0%, Germany 11.0%, Denmark 3.0%, India 2.0%, United Kingdom 2.0%	2021-04-16	354	1778	Alias of B.1.617.2.32, South Africa lineage, from pango-designation issue #209
AY.33	Denmark 19.0%, Germany 17.0%, Sweden 10.0%, Belgium 9.0%, France 7.0%	2021-01-11	5633	19113	Alias of B.1.617.2.33, Lineage circulating mostly in Belgium, Denmark, France, Netherlands, Germany, from pango-designation issues #215 and #219
AY.33.1	Reunion 53.0%, France 15.0%, United Kingdom 12.0%, Belgium 4.0%, Switzerland 3.0%	2021-06-23	45	250	Alias of B.1.617.2.33.1, Reunion and France lineage, from pango-designation issue #370
AY.34	United Kingdom 21.0%, France 19.0%, Germany 14.0%, United States of America 8.0%, Spain 4.0%	2020-11-18	1689	9823	Alias of B.1.617.2.34, lineage with spike Q677H circulating in multiple countries, from pango-designation issue #217
AY.34.1	United Kingdom 24.0%, United States of America 16.0%, France 14.0%, Germany 8.0%, Belgium 8.0%	2020-04-01	2136	6637	Alias of B.1.617.2.34.1, lineage in multiple countries including Gambia, Senegal, Benin and Mali, from pango-designation issue #255
AY.34.1.1	Brazil 74.0%, Chile 8.0%, United States of America 7.0%, Germany 2.0%, United Kingdom 1.0%	2021-02-09	874	2135	Alias of B.1.617.2.34.1.1, Brazil and Chile lineage
AY.34.2	Martinique 43.0%, United Kingdom 22.0%, France 11.0%, Ireland 10.0%, Germany 5.0%	2021-04-24	573	1278	Alias of B.1.617.2.34.2, lineage in multiple countries including Martinique, from pango-designation issue #269
AY.35	United States of America 92.0%, Colombia 3.0%, Dominican_Republic 1.0%, India 1.0%, Germany 1.0%	2021-01-30	574	1531	Alias of B.1.617.2.35, lineage with spike E484Q circulating in USA, from pango-designation issue #217
AY.36	United Kingdom 24.0%, Germany 18.0%, Denmark 16.0%, Nigeria 9.0%, United States of America 7.0%	2020-09-16	1090	13379	Alias of B.1.617.2.36, lineage predominantly in Nigeria, UK and USA, from pango-designation issue #225
AY.37	United States of America 75.0%, France 9.0%, Belgium 2.0%, Liberia 2.0%, Germany 2.0%	2021-03-09	938	2969	Alias of B.1.617.2.37, lineage predominantly in Liberia, USA and France, from pango-designation issue #228
AY.38	South_Africa 57.0%, Sweden 10.0%, United States of America 10.0%, Germany 4.0%, United Kingdom 3.0%	2021-03-16	920	1820	Alias of B.1.617.2.38, lineage predominantly in South Africa, from pango-designation issue #229
AY.39	United States of America 86.0%, United Kingdom 4.0%, Australia 3.0%, India 2.0%, Germany 1.0%	2021-01-10	2269	44836	Alias of B.1.617.2.39, predominantly USA lineage, from pango-designation issue #234
AY.39.1	Australia 69.0%, United States of America 30.0%, United Kingdom 0.0%, Spain 0.0%, France 0.0%	2021-01-06	4465	24755	Alias of B.1.617.2.39.1, Australia and USA lineage, from pango-designation issue #234
AY.39.1.1	New_Zealand 98.0%, Australia 2.0%, United States of America 0.0%, India 0.0%	2021-05-09	988	4280	Alias of B.1.617.2.39.1.1, predominantly New Zealand lineage, from pango-designation issue #234
AY.39.1.2	Australia 100.0%, United States of America 0.0%, Thailand 0.0%, United Kingdom 0.0%, Germany 0.0%	2021-06-25	4720	6823	Alias of B.1.617.2.39.1.2, Australia lineage, from pango-designation issue #307
AY.39.1.3	Australia 100.0%, United States of America 0.0%	2021-07-25	1779	2138	Alias of B.1.617.2.39.1.3, Australia lineage, from pango-designation issue #339
AY.39.2	Peru 73.0%, United States of America 14.0%, Switzerland 8.0%, Chile 3.0%, Italy 1.0%	2021-07-06	148	1659	Alias of B.1.617.2.39.2, Peru lineage, from pango-designation issue #295
AY.40	Reunion 60.0%, France 8.0%, United States of America 7.0%, Denmark 5.0%, Belgium 5.0%	2021-02-24	529	1550	Alias of B.1.617.2.40, Reunion lineage, from pango-designation issue #237
AY.41	Germany 33.0%, Slovenia 27.0%, Croatia 14.0%, Austria 6.0%, Switzerland 4.0%	2020-10-20	1606	3902	Alias of B.1.617.2.41, European lineage, from pango-designation issue #237
AY.42	Germany 19.0%, Spain 16.0%, France 13.0%, Switzerland 7.0%, Denmark 7.0%	2020-11-03	14252	26880	Alias of B.1.617.2.42, European lineage, from pango-designation issue #239
AY.42.1	Bonaire 68.0%, United States of America 11.0%, Curaçao 11.0%, Netherlands 7.0%, Aruba 1.0%	2021-07-12	240	472	Alias of B.1.617.2.42.1, lineage in Bonaire, Curacao and other countries, from pango-designation issue #331
AY.43	Germany 15.0%, United Kingdom 13.0%, France 12.0%, Denmark 9.0%, Turkey 6.0%	2020-10-26	65478	273347	Alias of B.1.617.2.43, European lineage, from pango-designation issue #240
AY.43.1	Brazil 96.0%, United Kingdom 1.0%, United States of America 1.0%, France 1.0%, Chile 1.0%	2021-06-04	287	982	Alias of B.1.617.2.43.1, Brazil lineage, from pango-designation issue #319
AY.43.2	Brazil 99.0%, France 0.0%, Japan 0.0%, Belgium 0.0%, Switzerland 0.0%	2021-06-30	530	1247	Alias of B.1.617.2.43.2, Brazil lineage, from pango-designation issue #319
AY.43.3	Chile 78.0%, United States of America 9.0%, Denmark 7.0%, United Kingdom 2.0%, France 2.0%	2021-01-02	625	2017	Alias of B.1.617.2.43.3, Chile lineage, from pango-designation issue #337
AY.43.4	Switzerland 83.0%, Germany 9.0%, Denmark 1.0%, Sweden 1.0%, France 1.0%	2021-01-02	470	4708	Alias of B.1.617.2.43.4, Switzerland lineage, from pango-designation issue #317
AY.43.5	Portugal 52.0%, Spain 39.0%, Italy 3.0%, Germany 2.0%, Luxembourg 1.0%	2021-10-22	80	324	Alias of B.1.617.2.43.5, Portugal lineage, from pango-designation issue #335
AY.43.6	Denmark 97.0%, United Kingdom 1.0%, France 1.0%, Sweden 1.0%, Germany 0.0%	2021-08-31	2704	6311	Alias of B.1.617.2.43.6, Denmark lineage, from pango-designation issue #315
AY.43.7	Brazil 98.0%, Netherlands 1.0%, France 1.0%, Israel 1.0%	2021-08-31	92	177	Alias of B.1.617.2.43.7, Brazil lineage, from pango-designation issue #378
AY.44	United States of America 97.0%, Canada 1.0%, India 0.0%, Germany 0.0%, United Kingdom 0.0%	2020-06-23	20003	228484	Alias of B.1.617.2.44, USA lineage, from pango-designation issue #242
AY.45	South_Africa 73.0%, United States of America 7.0%, Sweden 4.0%, United Kingdom 3.0%, France 2.0%	2020-08-21	3667	6513	Alias of B.1.617.2.45, South Africa lineage, from pango-designation issue #246
AY.46	United Kingdom 34.0%, Denmark 15.0%, Germany 8.0%, United States of America 6.0%, Sweden 6.0%	2020-10-30	3227	15473	Alias of B.1.617.2.46, Africa lineage, from pango-designation issue #247
AY.46.1	United States of America 97.0%, Canada 1.0%, India 1.0%, Italy 0.0%, United Kingdom 0.0%	2021-05-18	85	1364	Alias of B.1.617.2.46.1, USA lineage, from pango-designation issue #247
AY.46.2	Germany 33.0%, Turkey 26.0%, United States of America 10.0%, United Kingdom 4.0%, Sweden 4.0%	2021-03-09	481	1845	Alias of B.1.617.2.46.2, Germany and Turkey lineage, from pango-designation issue #247
AY.46.3	Brazil 95.0%, United States of America 1.0%, Turkey 1.0%, India 0.0%, Czech_Republic 0.0%	2021-04-16	675	1485	Alias of B.1.617.2.46.3, Brazil lineage, from pango-designation issue #247
AY.46.4	United States of America 93.0%, Denmark 1.0%, Turkey 1.0%, Germany 1.0%, Belgium 1.0%	2021-05-22	835	5489	Alias of B.1.617.2.46.4, USA lineage, from pango-designation issue #247
AY.46.5	United Kingdom 97.0%, Ireland 1.0%, Germany 0.0%, Spain 0.0%, Denmark 0.0%	2021-02-06	37	7518	Alias of B.1.617.2.46.5, UK lineage, from pango-designation issue #247
AY.46.6	Germany 28.0%, Switzerland 17.0%, Italy 8.0%, Denmark 7.0%, Slovenia 6.0%	2021-01-09	5208	24779	Alias of B.1.617.2.46.6, European lineage, from pango-designation issue #247
AY.46.6.1	Italy 96.0%, Luxembourg 2.0%, United Kingdom 1.0%, Switzerland 1.0%	2021-10-17	80	170	Alias of B.1.617.2.46.6.1, Italy lineage, from pango-designation issue #369
AY.47	United States of America 98.0%, United Kingdom 1.0%, Puerto_Rico 0.0%, Germany 0.0%, Canada 0.0%	2021-01-08	3230	35478	Alias of B.1.617.2.47, USA lineage, from pango-designation issue #254
AY.48	United States of America 84.0%, India 7.0%, Denmark 2.0%, Germany 1.0%, Belgium 1.0%	2021-02-04	288	1640	Alias of B.1.617.2.48, USA lineage
AY.49	United States of America 70.0%, Germany 7.0%, Canada 5.0%, Papua_New_Guinea 3.0%, Colombia 3.0%	2021-04-03	71	286	Alias of B.1.617.2.49, USA lineage
AY.50	Ireland 79.0%, Turkey 10.0%, India 5.0%, Germany 1.0%, United Kingdom 1.0%	2021-02-04	1021	1371	Alias of B.1.617.2.50, Ireland lineage
AY.51	Germany 43.0%, France 10.0%, Belgium 10.0%, United States of America 9.0%, Switzerland 9.0%	2021-04-09	470	1488	Alias of B.1.617.2.51, European lineage
AY.52	United States of America 93.0%, Germany 2.0%, Italy 2.0%, United Kingdom 0.0%, India 0.0%	2021-05-08	146	826	Alias of B.1.617.2.52, USA lineage
AY.53	Spain 48.0%, France 12.0%, Belgium 7.0%, United Kingdom 6.0%, Germany 4.0%	2021-03-09	2666	3647	Alias of B.1.617.2.53, European lineage
AY.54	United States of America 97.0%, India 1.0%, Canada 0.0%, United Kingdom 0.0%, France 0.0%	2020-07-30	1693	11013	Alias of B.1.617.2.54, USA lineage
AY.55	India 34.0%, Rwanda 27.0%, Germany 8.0%, United States of America 7.0%, Spain 5.0%	2021-01-29	232	313	Alias of B.1.617.2.55, lineage in Rwanda and other countries
AY.56	United States of America 91.0%, India 6.0%, Canada 1.0%, United Kingdom 1.0%, British_Virgin_Islands 0.0%	2021-04-18	88	361	Alias of B.1.617.2.56, USA lineage
AY.57	Vietnam 79.0%, Denmark 7.0%, India 4.0%, United States of America 3.0%, Indonesia 1.0%	2021-02-04	527	2223	Alias of B.1.617.2.57, Vietnam lineage
AY.58	Italy 41.0%, United Kingdom 37.0%, India 6.0%, Slovenia 3.0%, United States of America 2.0%	2021-03-16	512	1198	Alias of B.1.617.2.58, European lineage
AY.59	Malaysia 70.0%, Indonesia 7.0%, United States of America 7.0%, Thailand 4.0%, Singapore 3.0%	2021-01-10	831	2764	Alias of B.1.617.2.59, Malaysia lineage
AY.60	Denmark 25.0%, Switzerland 17.0%, Germany 9.0%, Sweden 7.0%, Thailand 7.0%	2021-03-26	587	1120	Alias of B.1.617.2.60, European lineage
AY.61	India 26.0%, Italy 23.0%, United States of America 14.0%, United Kingdom 9.0%, Philippines 7.0%	2021-01-07	1471	6629	Alias of B.1.617.2.61, Italy lineage
AY.62	United States of America 85.0%, Mexico 12.0%, Canada 1.0%, India 0.0%, Sweden 0.0%	2020-07-30	550	1910	Alias of B.1.617.2.62, USA and Mexico lineage
AY.63	Norway 98.0%, Sweden 1.0%, Denmark 0.0%, Poland 0.0%, United Kingdom 0.0%	2021-06-10	2032	2544	Alias of B.1.617.2.63, Norway lineage
AY.64	United States of America 96.0%, India 1.0%, Denmark 1.0%, Belgium 1.0%, Kenya 0.0%	2021-04-11	176	1749	Alias of B.1.617.2.64, USA lineage
AY.65	Bahrain 36.0%, United States of America 17.0%, Germany 9.0%, Turkey 6.0%, Gibraltar 5.0%	2021-02-09	730	1739	Alias of B.1.617.2.65, lineage in Bahrain and other countries
AY.66	Denmark 39.0%, Belgium 26.0%, India 11.0%, Netherlands 9.0%, United States of America 3.0%	2021-01-07	725	2244	Alias of B.1.617.2.66, European lineage
AY.67	United States of America 61.0%, India 35.0%, Vietnam 1.0%, Canada 0.0%, Italy 0.0%	2020-06-30	404	3153	Alias of B.1.617.2.67, USA lineage
AY.68	Czech_Republic 41.0%, Germany 16.0%, Denmark 11.0%, Slovakia 8.0%, Italy 6.0%	2021-02-11	2366	2982	Alias of B.1.617.2.68, European lineage
AY.69	South_Korea 99.0%, United States of America 0.0%, France 0.0%, Singapore 0.0%, Japan 0.0%	2021-05-15	3511	10873	Alias of B.1.617.2.69, South Korea lineage
AY.70	Netherlands 25.0%, Belgium 18.0%, Slovenia 11.0%, Germany 11.0%, Denmark 7.0%	2021-01-07	3279	5193	Alias of B.1.617.2.70, European lineage
AY.71	Italy 20.0%, Germany 15.0%, Turkey 13.0%, Spain 9.0%, France 7.0%	2021-03-09	796	1324	Alias of B.1.617.2.71, European lineage
AY.72	Netherlands 34.0%, Denmark 18.0%, Belgium 12.0%, France 9.0%, Germany 8.0%	2020-12-11	327	1139	Alias of B.1.617.2.72, European lineage
AY.73	Germany 23.0%, Sweden 20.0%, France 11.0%, Spain 10.0%, Belgium 9.0%	2021-05-09	517	1202	Alias of B.1.617.2.73, European lineage
AY.74	Canada 77.0%, United States of America 17.0%, Japan 3.0%, United Kingdom 2.0%, Mexico 0.0%	2021-04-24	6487	5631	Alias of B.1.617.2.74, Canada lineage
AY.75	United States of America 81.0%, Sweden 7.0%, India 3.0%, France 1.0%, Germany 1.0%	2021-01-06	5173	23178	Alias of B.1.617.2.75, USA and European lineage
AY.75.2	Philippines 73.0%, Japan 4.0%, Denmark 4.0%, United States of America 4.0%, Poland 3.0%	2021-04-17	280	332	Alias of B.1.617.2.75.2, Philippines lineage
AY.75.3	Japan 100.0%	2021-05-17	387	474	Alias of B.1.617.2.75.3, Japan lineage
AY.76	Malaysia 85.0%, Japan 4.0%, New_Zealand 3.0%, Indonesia 3.0%, United Kingdom 1.0%	2021-05-04	90	273	Alias of B.1.617.2.76, predominantly Malaysia lineage
AY.77	United States of America 77.0%, United Kingdom 7.0%, India 6.0%, Germany 6.0%, Canada 1.0%	2021-03-31	230	557	Alias of B.1.617.2.77, USA lineage
AY.78	Turkey 27.0%, Germany 18.0%, United States of America 15.0%, India 12.0%, Denmark 7.0%	2021-03-06	333	981	Alias of B.1.617.2.78, Germany and Turkey lineage
AY.79	Malaysia 62.0%, Indonesia 19.0%, Thailand 8.0%, Singapore 4.0%, Germany 2.0%	2021-01-12	331	1541	Alias of B.1.617.2.79, predominantly Malaysia lineage
AY.80	Denmark 85.0%, United States of America 5.0%, Switzerland 2.0%, India 2.0%, Spain 1.0%	2021-05-01	310	1227	Alias of B.1.617.2.80, European lineage
AY.81	United States of America 92.0%, India 3.0%, Switzerland 1.0%, United Kingdom 1.0%, Japan 1.0%	2021-04-10	245	587	Alias of B.1.617.2.81, USA lineage
AY.82	Fiji 71.0%, United States of America 10.0%, Philippines 5.0%, Canada 4.0%, New_Zealand 2.0%	2020-08-25	464	626	Alias of B.1.617.2.82, Fiji lineage
AY.83	United States of America 95.0%, United Kingdom 4.0%, India 1.0%, Slovakia 0.0%, Canada 0.0%	2021-04-07	114	654	Alias of B.1.617.2.83, USA lineage
AY.84	Germany 67.0%, Switzerland 6.0%, Luxembourg 4.0%, France 3.0%, Netherlands 2.0%	2021-04-09	495	1649	Alias of B.1.617.2.84, European lineage
AY.85	Thailand 77.0%, Cambodia 7.0%, United States of America 5.0%, Sweden 2.0%, India 1.0%	2021-01-09	470	5262	Alias of B.1.617.2.85, Thailand lineage
AY.86	Canada 39.0%, France 17.0%, United States of America 11.0%, Germany 10.0%, India 6.0%	2021-02-06	497	1709	Alias of B.1.617.2.86, Canada and USA lineage
AY.87	United Kingdom 68.0%, United States of America 9.0%, France 7.0%, India 3.0%, Belgium 2.0%	2021-03-09	760	1337	Alias of B.1.617.2.87, UK lineage
AY.88	United States of America 43.0%, Ghana 17.0%, United Kingdom 14.0%, Denmark 9.0%, Germany 3.0%	2021-04-10	407	2106	Alias of B.1.617.2.88, lineage in Ghana and other countries
AY.90	United Kingdom 92.0%, United States of America 2.0%, India 1.0%, Germany 1.0%, Spain 0.0%	2021-05-02	906	1864	Alias of B.1.617.2.90, UK lineage
AY.91	South_Africa 30.0%, Germany 27.0%, United Kingdom 8.0%, Angola 7.0%, Portugal 6.0%	2021-03-09	563	1437	Alias of B.1.617.2.91, lineage in South Africa, Namibia and other countries
AY.91.1	Denmark 48.0%, Netherlands 16.0%, Germany 12.0%, Switzerland 9.0%, Turkey 8.0%	2021-06-07	218	259	Alias of B.1.617.2.91.1, European lineage
AY.92	Belgium 34.0%, France 15.0%, Poland 9.0%, Germany 9.0%, Denmark 7.0%	2021-04-10	1069	3324	Alias of B.1.617.2.92, European lineage
AY.93	Canada 92.0%, Japan 3.0%, Turkey 2.0%, United States of America 1.0%, India 1.0%	2021-04-10	1446	4075	Alias of B.1.617.2.93, Canada lineage
AY.94	Portugal 36.0%, Sweden 23.0%, Spain 11.0%, United Kingdom 6.0%, Denmark 4.0%	2021-03-16	1701	2350	Alias of B.1.617.2.94, European lineage
AY.95	Maldives 46.0%, Bulgaria 9.0%, Netherlands 7.0%, United States of America 6.0%, Germany 6.0%	2021-01-07	694	1254	Alias of B.1.617.2.95, Maldives and European lineage
AY.96	Botswana 62.0%, Sweden 14.0%, Switzerland 8.0%, Germany 6.0%, Slovenia 3.0%	2021-06-23	122	299	Alias of B.1.617.2.96, Botswana lineage
AY.98	United Kingdom 92.0%, United States of America 2.0%, Germany 1.0%, Ireland 1.0%, Denmark 1.0%	2021-01-07	1927	40115	Alias of B.1.617.2.98, UK lineage
AY.98.1	France 19.0%, Germany 16.0%, United States of America 9.0%, Slovenia 8.0%, Denmark 7.0%	2020-11-04	10431	28741	Alias of B.1.617.2.98.1, European lineage
AY.99	South_Africa 25.0%, India 19.0%, United Kingdom 13.0%, Nigeria 12.0%, Austria 9.0%	2021-03-21	298	729	Alias of B.1.617.2.99, South Africa and Nigeria lineage
AY.99.1	Brazil 85.0%, United Kingdom 10.0%, United States of America 4.0%, India 1.0%, Spain 0.0%	2021-03-23	318	1318	Alias of B.1.617.2.99.1, Brazil lineage
AY.99.2	Brazil 97.0%, United States of America 1.0%, Chile 0.0%, France 0.0%, Portugal 0.0%	2021-04-13	5209	21771	Alias of B.1.617.2.99.2, Brazil lineage
AY.100	United States of America 89.0%, Mexico 3.0%, India 1.0%, Brazil 1.0%, Estonia 1.0%	2020-07-28	16627	82423	Alias of B.1.617.2.100, USA lineage
AY.101	Brazil 81.0%, Chile 10.0%, Colombia 4.0%, Peru 2.0%, United States of America 1.0%	2021-02-19	836	3997	Alias of B.1.617.2.101, Brazil and Chile lineage
AY.102	Germany 20.0%, India 12.0%, Turkey 8.0%, Peru 7.0%, United States of America 7.0%	2021-01-09	712	15954	Alias of B.1.617.2.102, Peru and Chile lineage, from pango-designation issue #272
AY.102.1	Peru 48.0%, United States of America 26.0%, Turkey 5.0%, India 5.0%, Germany 3.0%	2021-04-08	130	369	Alias of B.1.617.2.102.1, Peru lineage, from pango-designation issue #325
AY.102.2	Peru 71.0%, India 13.0%, United States of America 5.0%, France 2.0%, Chile 2.0%	2021-04-08	153	391	Alias of B.1.617.2.102.2, Peru lineage, from pango-designation issue #330
AY.103	United States of America 96.0%, Canada 1.0%, Germany 0.0%, United Kingdom 0.0%, Slovenia 0.0%	2020-06-24	18110	268941	Alias of B.1.617.2.103, USA lineage
AY.104	Sri_Lanka 80.0%, United Kingdom 6.0%, India 4.0%, Bangladesh 1.0%, United States of America 1.0%	2021-04-16	181	633	Alias of B.1.617.2.104, Sri Lanka lineage
AY.105	United States of America 81.0%, India 6.0%, Maldives 4.0%, Germany 2.0%, United Kingdom 2.0%	2021-03-16	230	1102	Alias of B.1.617.2.105, USA lineage
AY.106	India 24.0%, Germany 16.0%, United States of America 15.0%, Jordan 6.0%, Israel 6.0%	2021-03-06	652	3504	Alias of B.1.617.2.106, lineage in Jordan and other countries
AY.107	United States of America 83.0%, United Kingdom 4.0%, India 3.0%, Jamaica 2.0%, South_Africa 1.0%	2021-02-05	358	3298	Alias of B.1.617.2.107, USA lineage
AY.108	Pakistan 21.0%, United Kingdom 20.0%, Denmark 16.0%, United States of America 12.0%, Norway 7.0%	2021-06-01	159	697	Alias of B.1.617.2.108, lineage in Pakistan and other countries
AY.109	United Kingdom 26.0%, France 24.0%, United States of America 20.0%, Nigeria 9.0%, Israel 7.0%	2021-03-16	337	3342	Alias of B.1.617.2.109, lineage in Nigeria and other countries
AY.110	United States of America 71.0%, Bulgaria 6.0%, Germany 5.0%, United Kingdom 2.0%, Turkey 2.0%	2021-03-29	1016	5001	Alias of B.1.617.2.110, USA lineage
AY.111	United Kingdom 77.0%, Denmark 10.0%, Poland 2.0%, Lithuania 2.0%, Norway 2.0%	2021-02-05	2070	7872	Alias of B.1.617.2.111, UK lineage
AY.112	India 33.0%, Denmark 18.0%, Germany 8.0%, United Kingdom 6.0%, United States of America 5.0%	2021-01-01	3698	18124	Alias of B.1.617.2.112, lineage in India and other countries, from pango-designation issue #283
AY.112.1	Bahrain 74.0%, United Kingdom 7.0%, Pakistan 4.0%, Israel 4.0%, Austria 4.0%	2021-07-18	58	27	Alias of B.1.617.2.112.1, Bahrain lineage
AY.113	United States of America 71.0%, Mexico 7.0%, Costa_Rica 5.0%, Czech_Republic 4.0%, Spain 2.0%	2020-12-16	1758	11401	Alias of B.1.617.2.113, USA and Mexico lineage
AY.114	United States of America 73.0%, Germany 9.0%, Switzerland 4.0%, Sweden 2.0%, Slovenia 2.0%	2021-04-10	627	6426	Alias of B.1.617.2.114, USA lineage
AY.116	Norway 11.0%, Sweden 9.0%, Zambia 7.0%, Kenya 7.0%, Botswana 7.0%	2021-01-21	996	3758	Alias of B.1.617.2.116, Africa lineage
AY.116.1	United States of America 99.0%, Canada 0.0%, Brazil 0.0%, United Kingdom 0.0%, Colombia 0.0%	2021-06-07	473	4013	Alias of B.1.617.2.116.1, USA lineage
AY.117	United States of America 96.0%, Canada 1.0%, Portugal 1.0%, Switzerland 0.0%, Germany 0.0%	2021-03-28	916	14027	Alias of B.1.617.2.117, USA lineage
AY.118	United States of America 93.0%, France 1.0%, Germany 1.0%, United Kingdom 1.0%, Puerto_Rico 1.0%	2020-07-21	2183	19714	Alias of B.1.617.2.118, USA lineage
AY.119	United States of America 94.0%, Germany 1.0%, United Kingdom 1.0%, India 1.0%, Canada 0.0%	2020-10-29	2356	33477	Alias of B.1.617.2.119, USA lineage
AY.119.1	Peru 58.0%, Chile 15.0%, United States of America 13.0%, Costa_Rica 2.0%, Spain 2.0%	2021-08-18	103	499	Alias of B.1.617.2.119.1, Chile and Peru lineage, from pango-designation issue #336
AY.119.2	United States of America 90.0%, Canada 8.0%, Israel 0.0%, Sweden 0.0%, Dominican_Republic 0.0%	2020-07-23	2081	11441	Alias of B.1.617.2.119.2, USA lineage, from pango-designation issue #288
AY.120	United Kingdom 84.0%, India 3.0%, United States of America 3.0%, Germany 2.0%, France 1.0%	2021-01-03	15515	29790	Alias of B.1.617.2.120, UK lineage
AY.120.1	United States of America 99.0%, United Kingdom 0.0%, Canada 0.0%, Canary_Islands 0.0%, Israel 0.0%	2020-12-27	783	3785	Alias of B.1.617.2.120.1, USA lineage
AY.120.2	South_Africa 55.0%, United States of America 22.0%, Ethiopia 10.0%, United Kingdom 6.0%, Germany 3.0%	2021-05-04	348	771	Alias of B.1.617.2.120.2, South Africa lineage
AY.120.2.1	Denmark 56.0%, Germany 18.0%, Spain 7.0%, Sweden 4.0%, Switzerland 2.0%	2021-06-06	1616	2147	Alias of B.1.617.2.120.2.1, European lineage
AY.121	Turkey 28.0%, Germany 26.0%, Israel 6.0%, United Kingdom 5.0%, United States of America 5.0%	2021-01-03	10907	33450	Alias of B.1.617.2.121, European lineage
AY.121.1	Poland 43.0%, Germany 27.0%, Denmark 11.0%, United Kingdom 8.0%, Switzerland 3.0%	2021-01-02	601	3448	Alias of B.1.617.2.121.1, Poland and Germany lineage
AY.122	Germany 18.0%, United States of America 13.0%, Denmark 10.0%, France 8.0%, Sweden 5.0%	2020-07-29	68995	192343	Alias of B.1.617.2.122, European lineage
AY.122.1	Israel 85.0%, United States of America 5.0%, Iceland 4.0%, Germany 2.0%, France 1.0%	2021-01-11	1686	3438	Alias of B.1.617.2.122.1, Israel lineage, formally AY.12 but renamed as descends from AY.122 which was designated after AY.12, from pango-designation issue #170
AY.122.2	Finland 56.0%, Sweden 30.0%, Estonia 10.0%, United Kingdom 1.0%, Lithuania 0.0%	2021-06-22	2766	3323	Alias of B.1.617.2.122.2, Finland and Estonia lineage, from pango-designation issue #273
AY.122.3	Denmark 95.0%, Sweden 5.0%	2021-10-11	829	1118	Alias of B.1.617.2.122.3, Denmark and Sweden lineage, from pango-designation issue #371
AY.123	Belgium 31.0%, India 20.0%, France 17.0%, Denmark 10.0%, Germany 8.0%	2021-03-06	332	1865	Alias of B.1.617.2.123, Predominantly Belgium and France lineage
AY.123.1	Belgium 63.0%, Denmark 16.0%, France 13.0%, United Kingdom 3.0%, Netherlands 2.0%	2021-01-12	74	283	Alias of B.1.617.2.123.1, Belgium lineage, from pango-designation issue #354
AY.124	Portugal 31.0%, Germany 10.0%, United Kingdom 7.0%, Spain 7.0%, Norway 6.0%	2021-01-09	4458	8488	Alias of B.1.617.2.124, lineage in Portugal and other European countries
AY.124.1	Portugal 57.0%, Mauritius 7.0%, France 7.0%, Denmark 5.0%, Brazil 5.0%	2021-06-21	685	1143	Alias of B.1.617.2.124.1, lineage in Portugal and other European countries, from pango-designation issue #345
AY.125	Germany 23.0%, France 17.0%, Switzerland 10.0%, Denmark 6.0%, Italy 5.0%	2021-01-08	11628	27185	Alias of B.1.617.2.125, European lineage, from pango-designation issue #328
AY.126	Germany 26.0%, Denmark 21.0%, Turkey 13.0%, Sweden 6.0%, Switzerland 5.0%	2021-01-02	16060	38928	Alias of B.1.617.2.126, European lineage, from pango-designation issue #253
AY.127	India 15.0%, United Kingdom 14.0%, Germany 13.0%, Denmark 12.0%, Norway 8.0%	2020-12-10	5488	22513	Alias of B.1.617.2.127, lineage in India and other countries, from pango-designation issue #342
AY.127.1	Norway 33.0%, Germany 25.0%, Djibouti 13.0%, France 10.0%, Sweden 5.0%	2021-09-04	111	280	Alias of B.1.617.2.127.1, lineage in Djibouti and other countries, from pango-designation issue #352
AY.128	Estonia 20.0%, United States of America 16.0%, Georgia 15.0%, United Kingdom 10.0%, Germany 9.0%	2021-05-11	328	879	Alias of B.1.617.2.128, lineage in Estonia, Georgia and other countries, from pango-designation issue #309
AY.129	Germany 33.0%, Denmark 18.0%, Switzerland 15.0%, Belgium 3.0%, Slovenia 3.0%	2021-01-08	5982	14868	Alias of B.1.617.2.129, European lineage, from pango-designation issue #329
AY.130			60	0	Alias of B.1.617.2.130, Bahrain lineage, from pango-designation issue #351
AY.131	Bangladesh 60.0%, Sweden 9.0%, India 8.0%, Germany 5.0%, United Kingdom 4.0%	2021-05-10	55	389	Alias of B.1.617.2.131, mainly reported from Bangladesh, from pango-designation issue #373
AY.132	Denmark 81.0%, United States of America 13.0%, Latvia 1.0%, United Kingdom 1.0%, Sweden 1.0%	2021-04-24	305	694	Alias of B.1.617.2.132, Denmark lineage, from pango-designation issue #379
AY.133	France 31.0%, United Kingdom 17.0%, Malawi 8.0%, Germany 8.0%, India 8.0%	2021-03-17	71	173	Alias of B.1.617.2.133, France Germany and UK lineage (with some samples from elsewhere, notably Senegal and Ghana), from pango-designation issue #380
B.1.617.3	India 89.0%, United Kingdom 4.0%, United States of America 3.0%, Malawi 2.0%, Sweden 1.0%	2021-01-03	23	292	Predominantly India lineage with 484Q, pango-designation issue #49
B.1.618	India 76.0%, Canada 19.0%, United States of America 4.0%, Germany 1.0%, Singapore 0.0%	2020-10-25	81	217	India lineage in West Bengal, pango-designation issue #46
B.1.619	Germany 26.0%, France 16.0%, Canada 12.0%, Turkey 12.0%, Belgium 11.0%	2020-03-10	882	1053	Lineage in multiple countries, potentially originated in Cameroon and introduced into Europe, pango-designation issue #44
B.1.619.1	South_Korea 98.0%, Belgium 1.0%, Germany 0.0%, France 0.0%, Japan 0.0%	2021-02-22	1063	1567	South Korea lineage, from pango-designation issue #160
B.1.620	South_Korea 35.0%, Lithuania 17.0%, France 11.0%, Republic_of_the_Congo 6.0%, Germany 5.0%	2020-04-05	36	1143	Lineage in multiple countries, potentially originated in Cameroon and spread within Europe post-introduction, pango-designation issue #54
B.1.621	United States of America 42.0%, Colombia 27.0%, Chile 9.0%, Spain 5.0%, Mexico 4.0%	2020-12-15	13	9313	Lineage predominantly in Colombia with several spike mutations, pango-designation issue #57	Mu
B.1.621.1	United States of America 66.0%, Spain 10.0%, Dominican_Republic 6.0%, Austria 3.0%, Colombia 2.0%	2021-04-09	97	1725	Lineage in multiple countries, pango-designation issue #115
B.1.621.2	Colombia 64.0%, Chile 15.0%, United States of America 11.0%, Peru 5.0%, Canada 3.0%	2021-05-12	91	574	Lineage in multiple countries, from pango-designation issue #232
B.1.622	Reunion 99.0%, Guinea 1.0%	2020-09-16	62	76	Reunion lineage, pango-designation issue #58
B.1.623	United States of America 92.0%, Turkey 2.0%, Germany 1.0%, United Kingdom 1.0%, Puerto_Rico 0.0%	2020-04-22	738	1910	Predominantly USA lineage with mutations of interest, from pango-designation issue #25
B.1.625	United States of America 42.0%, Colombia 39.0%, Germany 5.0%, Mexico 3.0%, Spain 2.0%	2020-11-16	91	329	Predominantly Colombia and USA lineage, from pango-designation issue #93
B.1.626	United States of America 43.0%, Cabo_Verde 26.0%, Portugal 5.0%, Netherlands 5.0%, Luxembourg 5.0%	2021-02-15	55	248	Europe and USA lineage, from pango-designation issue #118
B.1.627	United States of America 73.0%, Mexico 11.0%, El_Salvador 7.0%, Honduras 5.0%, Guatemala 4.0%	2021-01-09	117	453	USA, Mexico and Honduras lineage, from pango-designation issue #130
B.1.629	Spain 26.0%, Italy 23.0%, Guinea 15.0%, France 12.0%, Angola 8.0%	2020-07-18	41	66	Lineage circulating in several countries, from pango-designation issue #132
B.1.630	United States of America 56.0%, Dominican_Republic 18.0%, Spain 7.0%, Germany 4.0%, Puerto_Rico 4.0%	2021-03-17	28	176	Lineage in several countries, from pango-designation issue #137
B.1.631	United States of America 69.0%, Mexico 9.0%, India 9.0%, El_Salvador 6.0%, Turkey 2.0%	2020-07-13	87	382	USA and Mexico lineage, from pango-designation issue #146
B.1.632	Mexico 62.0%, United States of America 30.0%, Germany 7.0%, Russia 1.0%	2021-04-19	37	130	Predominantly Mexico lineage, from pango-designation issue #156
B.1.633	India 81.0%, United States of America 6.0%, United Kingdom 6.0%, Pakistan 6.0%	2021-03-17	9	16	India lineage, from pango-designation issue #155
B.1.634	United States of America 63.0%, Mexico 35.0%, Italy 1.0%, Guatemala 0.0%, Guadeloupe 0.0%	2020-08-06	71	276	Mexico and USA lineage, from pango-designation issue #159
B.1.635	Mexico 72.0%, United States of America 28.0%	2021-01-16	51	53	Mexico and USA lineage, from pango-designation issue #159
B.1.636	United States of America 81.0%, Honduras 4.0%, Mexico 4.0%, Germany 3.0%, Spain 3.0%	2020-12-16	101	158	USA, Mexico and Honduras lineage, from pango-designation issue #173
B.1.637	United States of America 98.0%, Puerto_Rico 1.0%, Dominican_Republic 0.0%, United Kingdom 0.0%, Suriname 0.0%	2020-04-16	36	12789	Added as B.1.526.1 15 Mar 2021, but turned out not to be a descendant of B.1.526; was folded into B.1.526 from 14 Jun - 18 Aug 2021; now a separate lineage to leave B.1.526 more congruent with Iota (Nextstrain 21F / original B.1.526); pango-designation issue #154
B.1.637.1	United States of America 88.0%, United Kingdom 8.0%, Germany 4.0%	2021-09-21	17	73	USA lineage, from pango-designation issue #353
B.1.638	South_Africa 100.0%	2021-05-24	11	12	South Africa lineage, from pango-designation issue #205
B.1.639	United States of America 45.0%, Turkey 21.0%, Germany 10.0%, South_Africa 7.0%, Czech_Republic 4.0%	2021-01-19	39	111	Lineage sequenced in USA, potentially associated with Puerto Rico, from pango-designation issue #161
B.1.640			0	0	Lineage in Africa and Europe, from pango-designation issue #297
B.1.640.1	France 77.0%, Republic_of_the_Congo 5.0%, Germany 4.0%, Italy 4.0%, Belgium 3.0%	2021-01-01	88	477	Lineage in Africa and Europe, from pango-designation issue #362
B.1.640.2	France 64.0%, United Kingdom 11.0%, Belgium 7.0%, United States of America 7.0%, Germany 4.0%	2021-10-25	9	28	Lineage from pango-designation issue #362
B.1.9	Turkey 31.0%, Netherlands 20.0%, Belgium 15.0%, Germany 9.0%, United Kingdom 6.0%	2020-03-04	120	162	European wide lineage with active sublineages
B.1.9.1	United Kingdom 100.0%	2020-03-31	28	31	Scottish Lineage
B.1.9.2	United States of America 100.0%	2020-04-20	10	10	USA
B.1.9.3	Belgium 100.0%	2020-03-17	25	26	Belgium
B.1.9.4	Germany 87.0%, Switzerland 4.0%, Denmark 3.0%, United Kingdom 3.0%, Norway 2.0%	2020-07-09	24	159	European wide lineage with active cases with activity in Switzerland
B.1.9.5	Turkey 28.0%, Germany 12.0%, Switzerland 10.0%, United Kingdom 9.0%, Denmark 7.0%	2020-03-14	110	151	European sublinage highly represented in Turkey
B.3	United Kingdom 47.0%, Germany 18.0%, Australia 4.0%, Belgium 4.0%, Iceland 3.0%	2020-02-23	904	1093	A European lineage - Germany & UK predominantly
B.3.1	United Kingdom 98.0%, Vietnam 1.0%, United States of America 1.0%, Canada 1.0%, China 0.0%	2020-01-21	491	572	Welsh lineage
B.4	Iran 15.0%, United Kingdom 14.0%, Australia 10.0%, India 8.0%, Turkey 7.0%	2020-01-18	302	390	Iranian lineage and global exports
B.4.1	Kazakhstan 100.0%	2020-03-22	27	27	Lineage from Kazakhstan within the B.4 diversity
B.4.2	Bahrain 88.0%, United_Arab_Emirates 6.0%, Saudi_Arabia 6.0%	2020-02-25	15	16	Bahrein lineage
B.4.4	United States of America 65.0%, Australia 27.0%, Canada 8.0%	2020-03-10	48	52	USA lineage
B.4.5	Australia 100.0%	2020-03-09	78	79	Australian lineage
B.4.6	Australia 97.0%, United_Arab_Emirates 1.0%, Germany 1.0%	2020-02-25	46	72	Australian lineage
B.4.7	United_Arab_Emirates 44.0%, India 21.0%, United States of America 12.0%, Australia 7.0%, Uganda 4.0%	2020-03-14	68	68	Africa and UAE
B.4.8	Iran 38.0%, United Kingdom 38.0%, Canada 12.0%, Australia 6.0%, Denmark 6.0%	2020-05-17	9	16	Cryptic lineage in Iran? Occasional international appearances, most recently Nov 2020
B.5	Japan 81.0%, Australia 7.0%, United States of America 7.0%, Russia 4.0%	2020-02-05	23	27	Japanese lineage
B.6	India 48.0%, Australia 8.0%, Philippines 7.0%, United States of America 6.0%, Malaysia 5.0%	2020-02-14	769	938	Indian lineage
B.6.1	Malaysia 89.0%, Brunei 5.0%, India 5.0%	2020-03-11	35	38	Malaysian lineage
B.6.2	Malaysia 100.0%	2020-05-23	14	16	Malaysian lineage
B.6.3	Singapore 92.0%, United States of America 3.0%, Canada 3.0%, India 3.0%	2020-03-10	37	37	Singapore lineage
B.6.4	Singapore 100.0%	2020-04-18	22	22	Singapore lineage
B.6.5	Australia 100.0%	2020-03-19	10	12	Australian lineage
B.6.6	Singapore 85.0%, India 13.0%, Malaysia 1.0%, Australia 1.0%, Fiji 0.0%	2020-03-10	987	1015	Singapore lineage
B.6.8	Papua_New_Guinea 95.0%, Australia 4.0%, New_Zealand 1.0%	2020-07-13	17	150	Papua New Guinea
B.10	United Kingdom 97.0%, Canary_Islands 1.0%, Switzerland 1.0%, Ireland 1.0%	2020-03-12	105	119	Northern Irish lineage
B.11	Netherlands 60.0%, Belgium 8.0%, United States of America 5.0%, Spain 5.0%, Germany 4.0%	2020-02-27	155	166	European lineage with sequences from the Netherlands, UK, Austria, Slovakia
B.12	Japan 98.0%, Malaysia 1.0%, United States of America 1.0%	2020-01-20	63	134	Japanese lineage
B.13	United States of America 100.0%	2020-04-03	21	21	USA lineage
B.15	United Kingdom 96.0%, Ireland 2.0%, Australia 2.0%	2020-03-04	40	48	UK lineage
B.18	United Kingdom 86.0%, Iceland 14.0%	2020-03-16	18	21	European lineage (Iceland and England)
B.19	United States of America 96.0%, Spain 4.0%	2020-03-29	26	28	USA lineage
B.20	United States of America 100.0%	2020-03-31	43	43	USA lineage
B.23	United Kingdom 83.0%, Iceland 6.0%, United States of America 3.0%, Portugal 3.0%, Germany 2.0%	2020-02-28	256	318	Lineage with representation from mainly UK sequences, but also sequences from Portugal, Iceland and Brazil
B.26	United Kingdom 91.0%, Australia 4.0%, United States of America 3.0%, Iceland 1.0%	2020-03-17	51	69	Scottish lineage
B.27	United Kingdom 87.0%, Curaçao 8.0%, United States of America 3.0%, Switzerland 2.0%	2020-03-03	52	60	UK lineage, Curacao, Switzerland
B.28	United Kingdom 74.0%, Australia 7.0%, United States of America 5.0%, Germany 2.0%, Jordan 2.0%	2020-03-06	236	295	UK lineage
B.29	United Kingdom 67.0%, Australia 19.0%, Spain 3.0%, Ireland 2.0%, New_Zealand 2.0%	2020-02-27	225	258	Spanish/UK/ Australian lineage
B.30	United States of America 97.0%, Canada 3.0%	2020-03-09	50	70	Reassigned from B.2.12, USA lineage
B.31	United Kingdom 56.0%, New_Zealand 19.0%, Australia 12.0%, United States of America 1.0%, Chile 1.0%	2020-03-03	212	249	Reassigned from B.2.5, UK/ Australia/ New Zealand lineage
B.32	United Kingdom 94.0%, France 3.0%, Canada 3.0%	2020-03-13	28	36	Scottish lineage
B.33	United Kingdom 94.0%, United States of America 6.0%	2020-01-29	38	50	UK lineage
B.34	United Kingdom 99.0%, United States of America 1.0%	2020-03-13	56	69	Scottish lineage
B.35	United Kingdom 62.0%, Iceland 12.0%, Australia 8.0%, United States of America 4.0%, Jordan 3.0%	2020-03-05	87	117	Previously B.2.6, USA lineage
B.36	Israel 75.0%, Qatar 17.0%, Taiwan 8.0%	2020-03-13	10	12	Previously B.2.11, Israel lineage
B.37	United States of America 82.0%, France 9.0%, Australia 6.0%, United Kingdom 3.0%	2020-03-12	28	34	USA lineage
B.38	Belgium 88.0%, Netherlands 2.0%, Norway 2.0%, Japan 2.0%, Portugal 2.0%	2020-03-07	33	41	Belgium lineage
B.39	United Kingdom 77.0%, United States of America 4.0%, Australia 4.0%, Brazil 3.0%, Canada 2.0%	2020-02-25	303	386	Previously B.2.2, USA/ UK/ Australian lineage
B.40	United Kingdom 77.0%, United States of America 5.0%, Ireland 4.0%, Australia 3.0%, Canada 2.0%	2020-02-09	2064	2568	Previously B.2.1. Large lineage majoritively from UK and Australia with representation from Europe, Jordan, USA, India, Ghana, South Korea
B.41	South_Korea 97.0%, United Kingdom 2.0%, United States of America 2.0%	2020-02-06	118	124	Previously B.2.10, South Korean lineage
B.42	Hong_Kong 96.0%, Japan 4.0%	2020-01-29	12	28	Hong Kong lineage
B.43	Hong_Kong 99.0%, Canada 1.0%	2020-01-26	39	69	Hong Kong lineage
B.44	Portugal 100.0%	2020-03-17	10	10	Portugal lineage
B.45	United Kingdom 100.0%	2020-03-13	187	250	Scottish lineage
B.46	United States of America 100.0%	2020-03-18	45	47	USA lineage
B.47	Iceland 52.0%, United Kingdom 48.0%	2020-03-06	17	46	English lineage
B.49	Denmark 100.0%	2020-03-09	19	20	Danish lineage
B.50	Indonesia 64.0%, United States of America 18.0%, Japan 9.0%, Germany 9.0%	2020-03-14	8	11	Indonesian lineage
B.51	United States of America 100.0%	2020-03-18	21	21	USA lineage
B.52	United Kingdom 80.0%, Australia 8.0%, Norway 5.0%, Hong_Kong 4.0%, Czech_Republic 1.0%	2020-03-12	78	93	UK lineage
B.53	Lithuania 73.0%, United_Arab_Emirates 24.0%, Australia 1.0%, India 1.0%, Belgium 1.0%	2020-02-07	83	84	Lithuanian lineage
B.55	Netherlands 44.0%, United Kingdom 37.0%, United States of America 4.0%, Germany 3.0%, New_Zealand 2.0%	2020-01-29	194	232	Redesignated from B.11 (split), UK/Danish
B.56	Indonesia 71.0%, Singapore 23.0%, United_Arab_Emirates 3.0%, Malaysia 3.0%	2020-03-14	34	35	Singapore/Malaysia/Indonesia
B.57	United Kingdom 97.0%, China 2.0%, United States of America 2.0%	2020-03-02	52	60	Largely Scottish
B.58	United Kingdom 54.0%, Canada 20.0%, Iceland 8.0%, Australia 7.0%, United States of America 6.0%	2020-03-04	70	89	Largely English, UK/Canada/Australia
B.60	United Kingdom 100.0%	2020-03-04	74	63	England
B.61	United Kingdom 70.0%, Australia 21.0%, Ireland 2.0%, Canada 1.0%, Iceland 1.0%	2020-02-09	123	168	Redesignated from B.40 (split), UK
XA	United Kingdom 100.0%	2021-01-30	43	44	Recombinant lineage with parental lineages B.1.1.7 and B.1.177, UK lineage
XB	United States of America 77.0%, Mexico 16.0%, Guatemala 3.0%, Honduras 2.0%, El_Salvador 1.0%	2020-07-08	729	3074	Reombinant lineage with parental lineage B.1.634 and B.1.631, Central and North America lineage, discussed in pango-designation issue #189. Formally B.1.628
XC	Japan 100.0%	2021-08-12	17	24	Reombinant lineage with parental lineage AY.29 and B.1.1.7, Japan lineage, from pango-designation issue #263

## Sheet: Lineages 5% in LA
Supplementary file part 3. Lineages reported to be have at least 5% of frequency among Latin American countries
Lineage	Most common countries	Earliest date	# designated	# assigned	Description
A.2	Spain 69.0%, United Kingdom 6.0%, Panama 5.0%, United States of America 4.0%, Canary_Islands 2.0%	2020-02-17	1107	1287	Mostly Spanish lineage now includes South and Central American sequences, other European countries and Kazakhstan.
A.2.4	Panama 96.0%, Costa_Rica 2.0%, Northern_Mariana_Islands 1.0%, United States of America 1.0%, United Kingdom 0.0%	2020-02-04	110	243	Panama lineage
A.2.5	United States of America 51.0%, Panama 18.0%, Guatemala 8.0%, Mexico 5.0%, El_Salvador 4.0%	2020-04-15	1028	1935	Central American/ USA lineage
A.2.5.1	Costa_Rica 31.0%, United States of America 27.0%, Panama 15.0%, Germany 5.0%, United Kingdom 2.0%	2020-04-14	135	328	Costa Rica lineage from pango-designation issue #33
A.2.5.2	Canada 73.0%, United States of America 10.0%, Panama 6.0%, Italy 6.0%, Costa_Rica 2.0%	2020-04-12	260	1015	Predominantly Italy lineage
A.2.5.3	Ecuador 76.0%, United States of America 11.0%, Spain 4.0%, Czech_Republic 4.0%, Panama 2.0%	2020-03-06	57	100	Predominantly Ecuador lineage, from pango-designation issue #168
C.4	Peru 95.0%, United States of America 2.0%, Turkey 2.0%, Republic of Serbia 1.0%, Switzerland 1.0%	2020-05-19	24	130	Alias of B.1.1.1.4, Peruvian
C.11	Chile 97.0%, Peru 2.0%, Argentina 1.0%	2020-04-01	64	94	Alias of B.1.1.1.11
C.13	Peru 84.0%, United States of America 14.0%, Japan 2.0%	2020-03-29	19	44	Alias of B.1.1.1.13, Peruvian
C.14	Peru 92.0%, United States of America 3.0%, Japan 2.0%, Democratic Republic of the Congo 1.0%, Brazil 1.0%	2020-03-20	73	253	Alias of B.1.1.1.14, Peruvian
C.22	Argentina 77.0%, Peru 23.0%	2020-04-03	12	13	Alias of B.1.1.1.22, Argentina
C.25	Peru 100.0%	2020-03-20	8	8	Alias of B.1.1.1.25, Peru
C.26	Chile 77.0%, Argentina 23.0%	2020-04-28	72	138	Alias of B.1.1.1.26, Chile
C.29	Chile 89.0%, Russia 6.0%, Denmark 6.0%	2020-06-25	6	18	Alias of B.1.1.1.29, Chile
C.32	Peru 95.0%, Turkey 2.0%, Denmark 2.0%, United Kingdom 2.0%	2020-05-07	15	57	Alias of B.1.1.1.32, Peru
C.33	Peru 90.0%, Japan 5.0%, United States of America 5.0%	2020-05-18	7	20	Alias of B.1.1.1.33, Peru
C.37	Peru 44.0%, Chile 19.0%, Argentina 13.0%, United States of America 12.0%, Ecuador 3.0%	2020-07-21	370	9014	Alias of B.1.1.1.37, lineage in Peru, Chile, USA and Germany, from pango-designation issue #52
C.37.1	Peru 29.0%, United States of America 25.0%, Spain 19.0%, Argentina 5.0%, Switzerland 4.0%	2021-02-16	106	495	Alias of B.1.1.1.37.1, lineage outside of South America, from pango-designation issue #158
C.39	Chile 45.0%, France 15.0%, Peru 12.0%, Guinea 10.0%, Germany 8.0%	2020-09-23	15	40	Alias of B.1.1.1.39, Chile and Peru lineage
C.40	Peru 97.0%, Chile 3.0%	2021-02-02	11	36	Alias of B.1.1.1.40, Peru lineage, from pango-designation issue #203
B.1.1.28	Brazil 71.0%, Philippines 12.0%, United States of America 6.0%, Paraguay 3.0%, Japan 2.0%	2020-03-05	854	3039	Brazil mostly, absorbed B.1.1.94 and B.1.1.143
P.1	Brazil 56.0%, United States of America 29.0%, Chile 3.0%, Argentina 2.0%, Spain 1.0%	2020-10-01	29953	62180	Alias of B.1.1.28.1, Brazilian lineage with a number of spike mutaions with likely functional significance E484K, K417T, and N501Y. Described in https://virological.org/t/genomic-characterisation-of-an-emergent-sars-cov-2-lineage-in-manaus-preliminary-findings/586.
P.1.2	Brazil 57.0%, Argentina 35.0%, Spain 3.0%, Netherlands 2.0%, United States of America 0.0%	2021-01-03	600	1021	Alias of B.1.1.28.1.2, Netherlands/Brazil lineage. Imported into Netherlands, likely with local transmission here and continued circulation within and/or reintroduction into Brazil, pango-designation issue #56
P.1.3	Brazil 100.0%	2021-03-12	29	29	Alias of B.1.1.28.1.3, Brazil lineage, from pango-designation issue #141
P.1.4	Brazil 98.0%, Costa_Rica 1.0%, Peru 1.0%, United States of America 0.0%, Colombia 0.0%	2021-03-19	326	1038	Alias of B.1.1.28.1.4, Brazil lineage, from pango-designation issue #141
P.1.5	Brazil 100.0%	2021-04-03	12	14	Alias of B.1.1.28.1.5, Brazil lineage, from pango-designation issue #141
P.1.6	Brazil 99.0%, Sweden 0.0%, French_Guiana 0.0%	2021-03-26	211	561	Alias of B.1.1.28.1.6, Brazil lineage, from pango-designation issue #141
P.1.7	Brazil 91.0%, United States of America 5.0%, Spain 2.0%, Peru 0.0%, Mexico 0.0%	2020-11-07	1542	3569	Alias of B.1.1.28.1.7, Brazil lineage, from pango-designation issue #141
P.1.7.1	Peru 94.0%, United States of America 2.0%, Brazil 1.0%, Chile 1.0%, Puerto_Rico 0.0%	2021-02-07	731	770	Alias of B.1.1.28.1.7.1, Peru lineage, from pango-designation issue #326
P.1.8	Brazil 94.0%, Sweden 1.0%, France 1.0%, United Kingdom 1.0%, Spain 1.0%	2021-05-03	173	254	Alias of B.1.1.28.1.8, Brazil lineage, from pango-designation issue #164
P.1.9	Brazil 97.0%, United States of America 1.0%, Mexico 1.0%, Belgium 1.0%	2021-02-26	159	264	Alias of B.1.1.28.1.9, Brazil lineage, from pango-designation issue #174
P.1.10	United States of America 88.0%, Brazil 9.0%, Mexico 0.0%, Puerto_Rico 0.0%, Spain 0.0%	2020-06-25	2498	3747	Alias of B.1.1.28.1.10, predominantly USA lineage, from pango-designation issue #179
P.1.10.2	Mexico 100.0%	2021-05-17	24	24	Alias of B.1.1.28.1.10.2, Mexico lineage, from pango-designation issue #179
P.1.11	Brazil 96.0%, Ecuador 2.0%, Spain 1.0%, United States of America 1.0%	2021-05-10	35	103	Alias of B.1.1.28.1.11, Brazil lineage, from pango-designation issue #164
P.1.12	Peru 45.0%, United States of America 17.0%, Brazil 16.0%, Turkey 10.0%, Mexico 5.0%	2020-12-23	536	1814	Alias of B.1.1.28.1.12, predominantly Peru lineage, from pango-designation issue #212
P.1.12.1	Peru 91.0%, United States of America 4.0%, Italy 2.0%, Chile 1.0%, Switzerland 1.0%	2021-07-17	89	163	Sublineage of P.1.12 reported predominantly from Peru and US (from pango-designation issue #282)
P.1.14	Canada 70.0%, Brazil 28.0%, United States of America 1.0%, Japan 0.0%, Argentina 0.0%	2020-11-03	15641	18061	Alias of B.1.1.28.1.14, predominantly Canada lineage, from pango-designation issue #231
P.1.15	Chile 56.0%, Argentina 31.0%, United States of America 6.0%, Brazil 1.0%, Spain 1.0%	2020-03-23	2755	4386	Alias of B.1.1.28.1.15, predominantly Chile lineage, from pango-designation issue #231
P.1.17	United States of America 62.0%, Mexico 30.0%, Spain 2.0%, Germany 2.0%, Brazil 1.0%	2020-11-11	2997	6030	Alias of B.1.1.28.1.17, predominantly USA and Mexico lineage, from pango-designation issue #231
P.2	Brazil 56.0%, United States of America 25.0%, Canada 4.0%, Argentina 2.0%, Paraguay 2.0%	2020-04-13	424	5204	Alias of B.1.1.28.2, Brazilian lineage
P.4	Brazil 100.0%, United States of America 0.0%	2021-02-17	112	263	Alias of B.1.1.28.4, Brazil lineage, pango-designation issue #68
P.5	Brazil 95.0%, Philippines 3.0%, United States of America 2.0%	2021-02-08	24	61	Alias of B.1.1.28.5, Brazil lineage, pango-designation issue #86
P.6	Uruguay 95.0%, Philippines 2.0%, United States of America 1.0%, Norway 0.0%, Spain 0.0%	2020-09-23	171	255	Alias of B.1.1.28.6, Uruguay lineage, from pango-designation issue #148
P.7	Brazil 78.0%, Paraguay 6.0%, Uruguay 5.0%, France 4.0%, Argentina 3.0%	2020-06-24	166	224	Alias of B.1.1.28.7, Brazil lineage, from pango-designation issue #29
B.1.1.33	Brazil 83.0%, United States of America 5.0%, Chile 3.0%, Argentina 2.0%, Paraguay 1.0%	2020-03-01	930	2219	Brazillian
N.1	United States of America 91.0%, Brazil 9.0%	2020-03-25	27	33	Alias of B.1.1.33.1, US
N.2	Suriname 40.0%, France 30.0%, French_Guiana 15.0%, Spain 5.0%, Chile 5.0%	2020-06-23	13	20	Alias of B.1.1.33.2, European lineage
N.3	Argentina 97.0%, Bolivia 2.0%, Hong_Kong 1.0%, Chile 1.0%	2020-04-17	81	174	Alias of B.1.1.33.3, Argentinian
N.4	Chile 92.0%, Brazil 4.0%, United States of America 1.0%, Peru 1.0%, New_Zealand 0.0%	2020-03-25	123	238	Alias of B.1.1.33.4, Chilean
N.5	Argentina 87.0%, United States of America 7.0%, Spain 1.0%, Italy 1.0%, United Kingdom 1.0%	2020-03-19	59	561	Alias of B.1.1.33.5, Argentinian
N.6	Chile 97.0%, Brazil 1.0%, Japan 1.0%, Paraguay 1.0%	2020-02-16	93	138	Alias of B.1.1.33.6, Chilean
N.7	Uruguay 100.0%	2020-06-18	27	31	Alias of B.1.1.33.7, Uruguay
N.8	Kenya 100.0%	2020-06-23	6	15	Alias of B.1.1.33.8, Kenyan
N.9	Brazil 96.0%, Ireland 1.0%, Argentina 1.0%, Japan 1.0%, Chile 1.0%	2020-09-25	32	167	Alias of B.1.1.33.9, Brazilian lineage
N.10	Brazil 97.0%, Germany 3.0%	2020-12-29	17	35	Alias of B.1.1.33.10, Brazilian lineage described in https://virological.org/t/identification-of-a-new-b-1-1-33-sars-cov-2-variant-of-interest-voi-circulating-in-brazil-with-mutation-e484k-and-multiple-deletions-in-the-amino-n-terminal-domain-of-the-spike-protein/675
B.1.1.91	Sweden 86.0%, Mexico 14.0%	2020-04-10	5	7	Sweden
B.1.1.110	Peru 92.0%, Finland 8.0%	2020-03-24	6	13	Peru lineage
B.1.1.158	United States of America 93.0%, Peru 6.0%, Germany 1.0%	2020-06-01	54	81	USA lineage
B.1.1.168	United Kingdom 65.0%, United States of America 23.0%, Mexico 9.0%, Germany 2.0%	2020-03-31	29	43	UK lineage
B.1.1.222	United States of America 78.0%, Mexico 21.0%, Canada 0.0%, Spain 0.0%, Germany 0.0%	2020-04-04	721	4933	USA/Mexico
B.1.1.244	United States of America 89.0%, Mexico 10.0%, Canada 1.0%	2020-04-07	33	79	USA lineage
B.1.1.285	Japan 74.0%, United States of America 17.0%, Mexico 7.0%, Guatemala 1.0%, Italy 1.0%	2020-01-09	47	151	Japan/ USA lineage
B.1.1.324	Chile 100.0%	2020-05-22	12	17	Chilean Lineage
B.1.1.328	Costa_Rica 64.0%, United States of America 31.0%, Poland 3.0%, Panama 2.0%	2020-06-11	10	61	Costa Rica and Florida
B.1.1.332	Brazil 100.0%	2020-07-01	7	30	Brazillian Lineage
B.1.1.344	United States of America 69.0%, Mexico 28.0%, Philippines 1.0%, Australia 1.0%, South_Korea 1.0%	2020-04-09	49	90	Mexico, Texas
B.1.1.348	United States of America 37.0%, Chile 23.0%, Peru 19.0%, Colombia 7.0%, Argentina 3.0%	2020-04-30	56	1199	South America & USA
B.1.1.368	United States of America 80.0%, Guatemala 17.0%, Canada 2.0%, Japan 0.0%, Australia 0.0%	2020-06-09	66	304	USA and Canada
B.1.1.378	Brazil 43.0%, United Kingdom 36.0%, Spain 8.0%, Finland 3.0%, United States of America 2.0%	2020-03-16	43	105	UK and Brazil
B.1.1.381	Peru 67.0%, Chile 25.0%, United States of America 8.0%	2020-05-04	7	24	Peruvian
B.1.1.388	Colombia 75.0%, Ecuador 12.0%, Spain 12.0%	2020-04-26	5	8	Columbian lineage
B.1.1.389	Costa_Rica 86.0%, United States of America 6.0%, Spain 5.0%, Finland 2.0%, Australia 1.0%	2020-06-01	87	164	Costa Rica lineage
B.1.1.393	Finland 40.0%, Brazil 33.0%, Singapore 13.0%, Germany 7.0%, United States of America 7.0%	2020-11-04	4	15	Brazilian lineage
B.1.1.409	Russia 23.0%, United_Arab_Emirates 12.0%, United States of America 9.0%, Argentina 9.0%, Turkey 7.0%	2020-03-17	41	211	UAE, Israel, Saudi Arabia
B.1.1.411	United States of America 56.0%, Ecuador 19.0%, Brazil 6.0%, Senegal 6.0%, Canada 3.0%	2020-03-22	20	68	Ecuador and US
B.1.1.422	Mexico 50.0%, Lithuania 35.0%, Senegal 5.0%, Belarus 5.0%, Poland 5.0%	2020-10-26	7	20	Lithuanian lineage
B.1.1.432	United States of America 84.0%, Mexico 13.0%, Germany 1.0%, Canada 1.0%, Norway 0.0%	2020-04-24	173	763	US and Mexico
B.1.1.442	Argentina 80.0%, Turkey 7.0%, United States of America 5.0%, Germany 5.0%, Austria 2.0%	2020-05-16	37	56	Argentinian
B.1.1.485	Ghana 28.0%, Peru 18.0%, United States of America 15.0%, Japan 14.0%, Russia 4.0%	2020-03-20	22	78	Ghanan Lineage
B.1.1.512	United States of America 84.0%, Mexico 16.0%	2020-07-21	18	38	US/Mexico
B.1.1.515	Germany 62.0%, United States of America 23.0%, Italy 8.0%, Japan 3.0%, Russia 1.0%	2020-03-16	35	74	German lineage
B.1.1.516	Costa_Rica 100.0%	2020-06-02	8	14	Costa Rica lineage
B.1.1.517	United States of America 92.0%, Mexico 7.0%, Japan 1.0%	2020-12-02	22	160	USA lineage
B.1.1.518	United States of America 88.0%, Mexico 11.0%, Canada 1.0%	2020-06-05	49	163	USA/ Mexico lineage
B.1.1.519	United States of America 58.0%, Mexico 32.0%, Canada 6.0%, Germany 1.0%, Denmark 1.0%	2020-08-28	487	24370	USA/ Mexico lineage
BB.2	United States of America 51.0%, Colombia 30.0%, Mexico 7.0%, Ecuador 7.0%, Spain 2.0%	2020-10-14	238	1267	Alias of B.1.621.1.2, from pango-designation issue #232
B.1.67	United Kingdom 74.0%, Ecuador 22.0%, United States of America 4.0%	2020-03-23	22	23	Wales lineage
B.1.110	Chile 56.0%, United States of America 33.0%, Australia 5.0%, Argentina 4.0%, Turkey 0.0%	2020-03-02	195	218	Chilean/ US and Australia lineage
B.1.110.1	Chile 82.0%, United States of America 18.0%	2020-03-18	9	11	Chilean/ US lineage
B.1.111	United States of America 53.0%, Colombia 20.0%, Trinidad_and_Tobago 4.0%, Canada 4.0%, Spain 3.0%	2020-03-07	169	737	South/ Central American lineage (mostly Trinidad and Colombia, an a small cluster from Norwich)
B.1.189	United States of America 56.0%, Mexico 43.0%, United Kingdom 0.0%, Guatemala 0.0%, Aruba 0.0%	2020-04-14	71	236	USA/Mexico
B.1.195	Brazil 33.0%, United_Arab_Emirates 22.0%, India 16.0%, Uruguay 9.0%, Egypt 7.0%	2020-03-17	100	187	UAE
B.1.203	Costa_Rica 48.0%, Panama 32.0%, United States of America 16.0%, Canada 4.0%	2020-07-05	9	25	Panama/Costa Rica
B.1.205	Peru 98.0%, Israel 2.0%	2020-03-05	28	40	Peruvian
B.1.212	Brazil 64.0%, France 15.0%, Kenya 6.0%, Germany 5.0%, Senegal 3.0%	2020-03-03	33	66	South American lineage
B.1.243.1	United States of America 95.0%, Mexico 5.0%	2020-12-15	16	37	Emergent lineage in Arizona with a number of defining amino acid mutations, including S:E484K and S:V213G. Described in Skidmore et al 2021. https://www.medrxiv.org/content/10.1101/2021.03.26.21254367v1.full.pdf.
B.1.243.2	Mexico 81.0%, United States of America 19.0%	2021-05-10	41	62	Mexico lineage, from pango-designation issue #169
B.1.245	United States of America 74.0%, Mexico 26.0%	2020-03-24	22	34	USA/CA
B.1.291	Costa_Rica 94.0%, United States of America 4.0%, Australia 2.0%	2020-05-31	40	52	Costa Rica
B.1.397	United States of America 78.0%, Mexico 17.0%, India 3.0%, Thailand 2.0%	2020-04-07	56	190	USA lineage
B.1.415	United States of America 51.0%, Canada 29.0%, Australia 6.0%, Chile 5.0%, Mexico 3.0%	2020-03-16	53	63	USA
B.1.415.1	Papua_New_Guinea 52.0%, Mexico 30.0%, United States of America 6.0%, Spain 4.0%, Australia 4.0%	2021-02-22	64	284	Predominantly Mexico lineage, from pango-designation issue #157
B.1.547	Canada 46.0%, Panama 44.0%, Peru 5.0%, Brazil 2.0%, United States of America 2.0%	2020-03-13	16	41	Canada
B.1.551	United States of America 90.0%, Mexico 8.0%, Canada 1.0%, United Kingdom 0.0%, Philippines 0.0%	2020-08-20	112	838	USA lineage
B.1.558	United States of America 76.0%, Mexico 21.0%, Canada 1.0%, Bolivia 0.0%, Japan 0.0%	2020-04-06	88	212	USA/ Mexico lineage
B.1.561	United States of America 90.0%, Canada 5.0%, Mexico 5.0%, Aruba 0.0%, Peru 0.0%	2020-06-18	335	2690	USA - contains previous B.1.404
B.1.600	Spain 45.0%, Bolivia 32.0%, United States of America 7.0%, Chile 4.0%, Germany 2.0%	2020-04-07	78	161	Bolivia/ Spain lineage
B.1.601	United States of America 94.0%, Costa_Rica 6.0%	2020-10-28	11	32	USA lineage
B.1.609	United States of America 76.0%, Mexico 18.0%, Canada 2.0%, India 1.0%, Spain 1.0%	2020-03-10	383	1695	USA/ Mexico lineage
AY.3.2	United States of America 47.0%, Peru 38.0%, Mexico 12.0%, Canada 1.0%, United Kingdom 0.0%	2021-07-23	68	329	Alias of B.1.617.2.3.2, Peru lineage, from pango-designation issue #312
AY.20	United States of America 57.0%, Mexico 34.0%, India 2.0%, Germany 1.0%, Colombia 1.0%	2021-01-14	2442	32480	Alias of B.1.617.2.20, USA and Mexico lineage
AY.25.1.1	Peru 82.0%, United States of America 14.0%, Chile 2.0%, Colombia 1.0%, Switzerland 1.0%	2021-07-26	82	176	Alias of B.1.617.2.25.1.1, Peru lineage, from pango-designation issue #355
AY.26	United States of America 79.0%, Mexico 12.0%, Philippines 2.0%, India 1.0%, Germany 1.0%	2020-06-25	5011	42858	Alias of B.1.617.2.26, USA and Mexico lineage, from pango-designation issue #188
AY.26.1	Peru 81.0%, United States of America 12.0%, Mexico 2.0%, Israel 1.0%, Chile 1.0%	2021-06-25	92	154	Alias of B.1.617.2.26.1, Peru lineage, from pango-designation issue #278
AY.34.1.1	Brazil 74.0%, Chile 8.0%, United States of America 7.0%, Germany 2.0%, United Kingdom 1.0%	2021-02-09	874	2135	Alias of B.1.617.2.34.1.1, Brazil and Chile lineage
AY.39.2	Peru 73.0%, United States of America 14.0%, Switzerland 8.0%, Chile 3.0%, Italy 1.0%	2021-07-06	148	1659	Alias of B.1.617.2.39.2, Peru lineage, from pango-designation issue #295
AY.43.1	Brazil 96.0%, United Kingdom 1.0%, United States of America 1.0%, France 1.0%, Chile 1.0%	2021-06-04	287	982	Alias of B.1.617.2.43.1, Brazil lineage, from pango-designation issue #319
AY.43.2	Brazil 99.0%, France 0.0%, Japan 0.0%, Belgium 0.0%, Switzerland 0.0%	2021-06-30	530	1247	Alias of B.1.617.2.43.2, Brazil lineage, from pango-designation issue #319
AY.43.3	Chile 78.0%, United States of America 9.0%, Denmark 7.0%, United Kingdom 2.0%, France 2.0%	2021-01-02	625	2017	Alias of B.1.617.2.43.3, Chile lineage, from pango-designation issue #337
AY.43.7	Brazil 98.0%, Netherlands 1.0%, France 1.0%, Israel 1.0%	2021-08-31	92	177	Alias of B.1.617.2.43.7, Brazil lineage, from pango-designation issue #378
AY.46.3	Brazil 95.0%, United States of America 1.0%, Turkey 1.0%, India 0.0%, Czech_Republic 0.0%	2021-04-16	675	1485	Alias of B.1.617.2.46.3, Brazil lineage, from pango-designation issue #247
AY.62	United States of America 85.0%, Mexico 12.0%, Canada 1.0%, India 0.0%, Sweden 0.0%	2020-07-30	550	1910	Alias of B.1.617.2.62, USA and Mexico lineage
AY.99.1	Brazil 85.0%, United Kingdom 10.0%, United States of America 4.0%, India 1.0%, Spain 0.0%	2021-03-23	318	1318	Alias of B.1.617.2.99.1, Brazil lineage
AY.99.2	Brazil 97.0%, United States of America 1.0%, Chile 0.0%, France 0.0%, Portugal 0.0%	2021-04-13	5209	21771	Alias of B.1.617.2.99.2, Brazil lineage
AY.101	Brazil 81.0%, Chile 10.0%, Colombia 4.0%, Peru 2.0%, United States of America 1.0%	2021-02-19	836	3997	Alias of B.1.617.2.101, Brazil and Chile lineage
AY.102.1	Peru 48.0%, United States of America 26.0%, Turkey 5.0%, India 5.0%, Germany 3.0%	2021-04-08	130	369	Alias of B.1.617.2.102.1, Peru lineage, from pango-designation issue #325
AY.102.2	Peru 71.0%, India 13.0%, United States of America 5.0%, France 2.0%, Chile 2.0%	2021-04-08	153	391	Alias of B.1.617.2.102.2, Peru lineage, from pango-designation issue #330
AY.113	United States of America 71.0%, Mexico 7.0%, Costa_Rica 5.0%, Czech_Republic 4.0%, Spain 2.0%	2020-12-16	1758	11401	Alias of B.1.617.2.113, USA and Mexico lineage
AY.119.1	Peru 58.0%, Chile 15.0%, United States of America 13.0%, Costa_Rica 2.0%, Spain 2.0%	2021-08-18	103	499	Alias of B.1.617.2.119.1, Chile and Peru lineage, from pango-designation issue #336
B.1.621	United States of America 42.0%, Colombia 27.0%, Chile 9.0%, Spain 5.0%, Mexico 4.0%	2020-12-15	13	9313	Lineage predominantly in Colombia with several spike mutations, pango-designation issue #57
B.1.621.2	Colombia 64.0%, Chile 15.0%, United States of America 11.0%, Peru 5.0%, Canada 3.0%	2021-05-12	91	574	Lineage in multiple countries, from pango-designation issue #232
B.1.625	United States of America 42.0%, Colombia 39.0%, Germany 5.0%, Mexico 3.0%, Spain 2.0%	2020-11-16	91	329	Predominantly Colombia and USA lineage, from pango-designation issue #93
B.1.627	United States of America 73.0%, Mexico 11.0%, El_Salvador 7.0%, Honduras 5.0%, Guatemala 4.0%	2021-01-09	117	453	USA, Mexico and Honduras lineage, from pango-designation issue #130
B.1.631	United States of America 69.0%, Mexico 9.0%, India 9.0%, El_Salvador 6.0%, Turkey 2.0%	2020-07-13	87	382	USA and Mexico lineage, from pango-designation issue #146
B.1.632	Mexico 62.0%, United States of America 30.0%, Germany 7.0%, Russia 1.0%	2021-04-19	37	130	Predominantly Mexico lineage, from pango-designation issue #156
B.1.634	United States of America 63.0%, Mexico 35.0%, Italy 1.0%, Guatemala 0.0%, Guadeloupe 0.0%	2020-08-06	71	276	Mexico and USA lineage, from pango-designation issue #159
B.1.635	Mexico 72.0%, United States of America 28.0%	2021-01-16	51	53	Mexico and USA lineage, from pango-designation issue #159
XB	United States of America 77.0%, Mexico 16.0%, Guatemala 3.0%, Honduras 2.0%, El_Salvador 1.0%	2020-07-08	729	3074	Reombinant lineage with parental lineage B.1.634 and B.1.631, Central and North America lineage, discussed in pango-designation issue #189. Formally B.1.628

## Sheet: Lineages predom LA
Supplementary file part 4. Lineages reported with a predominant frequency among Latin American countries
Lineage	Most common countries	Earliest date	# designated	# assigned	Description
A.2.4	Panama 96.0%, Costa_Rica 2.0%, Northern_Mariana_Islands 1.0%, United States of America 1.0%, United Kingdom 0.0%	2020-02-04	110	243	Panama lineage
A.2.5.1	Costa_Rica 31.0%, United States of America 27.0%, Panama 15.0%, Germany 5.0%, United Kingdom 2.0%	2020-04-14	135	328	Costa Rica lineage from pango-designation issue #33
A.2.5.3	Ecuador 76.0%, United States of America 11.0%, Spain 4.0%, Czech_Republic 4.0%, Panama 2.0%	2020-03-06	57	100	Predominantly Ecuador lineage, from pango-designation issue #168
C.4	Peru 95.0%, United States of America 2.0%, Turkey 2.0%, Republic of Serbia 1.0%, Switzerland 1.0%	2020-05-19	24	130	Alias of B.1.1.1.4, Peruvian
C.11	Chile 97.0%, Peru 2.0%, Argentina 1.0%	2020-04-01	64	94	Alias of B.1.1.1.11
C.13	Peru 84.0%, United States of America 14.0%, Japan 2.0%	2020-03-29	19	44	Alias of B.1.1.1.13, Peruvian
C.14	Peru 92.0%, United States of America 3.0%, Japan 2.0%, Democratic Republic of the Congo 1.0%, Brazil 1.0%	2020-03-20	73	253	Alias of B.1.1.1.14, Peruvian
C.22	Argentina 77.0%, Peru 23.0%	2020-04-03	12	13	Alias of B.1.1.1.22, Argentina
C.25	Peru 100.0%	2020-03-20	8	8	Alias of B.1.1.1.25, Peru
C.26	Chile 77.0%, Argentina 23.0%	2020-04-28	72	138	Alias of B.1.1.1.26, Chile
C.29	Chile 89.0%, Russia 6.0%, Denmark 6.0%	2020-06-25	6	18	Alias of B.1.1.1.29, Chile
C.32	Peru 95.0%, Turkey 2.0%, Denmark 2.0%, United Kingdom 2.0%	2020-05-07	15	57	Alias of B.1.1.1.32, Peru
C.33	Peru 90.0%, Japan 5.0%, United States of America 5.0%	2020-05-18	7	20	Alias of B.1.1.1.33, Peru
C.37	Peru 44.0%, Chile 19.0%, Argentina 13.0%, United States of America 12.0%, Ecuador 3.0%	2020-07-21	370	9014	Alias of B.1.1.1.37, lineage in Peru, Chile, USA and Germany, from pango-designation issue #52
C.37.1	Peru 29.0%, United States of America 25.0%, Spain 19.0%, Argentina 5.0%, Switzerland 4.0%	2021-02-16	106	495	Alias of B.1.1.1.37.1, lineage outside of South America, from pango-designation issue #158
C.39	Chile 45.0%, France 15.0%, Peru 12.0%, Guinea 10.0%, Germany 8.0%	2020-09-23	15	40	Alias of B.1.1.1.39, Chile and Peru lineage
C.40	Peru 97.0%, Chile 3.0%	2021-02-02	11	36	Alias of B.1.1.1.40, Peru lineage, from pango-designation issue #203
B.1.1.28	Brazil 71.0%, Philippines 12.0%, United States of America 6.0%, Paraguay 3.0%, Japan 2.0%	2020-03-05	854	3039	Brazil mostly, absorbed B.1.1.94 and B.1.1.143
P.1	Brazil 56.0%, United States of America 29.0%, Chile 3.0%, Argentina 2.0%, Spain 1.0%	2020-10-01	29953	62180	Alias of B.1.1.28.1, Brazilian lineage with a number of spike mutaions with likely functional significance E484K, K417T, and N501Y. Described in https://virological.org/t/genomic-characterisation-of-an-emergent-sars-cov-2-lineage-in-manaus-preliminary-findings/586.
P.1.2	Brazil 57.0%, Argentina 35.0%, Spain 3.0%, Netherlands 2.0%, United States of America 0.0%	2021-01-03	600	1021	Alias of B.1.1.28.1.2, Netherlands/Brazil lineage. Imported into Netherlands, likely with local transmission here and continued circulation within and/or reintroduction into Brazil, pango-designation issue #56
P.1.3	Brazil 100.0%	2021-03-12	29	29	Alias of B.1.1.28.1.3, Brazil lineage, from pango-designation issue #141
P.1.4	Brazil 98.0%, Costa_Rica 1.0%, Peru 1.0%, United States of America 0.0%, Colombia 0.0%	2021-03-19	326	1038	Alias of B.1.1.28.1.4, Brazil lineage, from pango-designation issue #141
P.1.5	Brazil 100.0%	2021-04-03	12	14	Alias of B.1.1.28.1.5, Brazil lineage, from pango-designation issue #141
P.1.6	Brazil 99.0%, Sweden 0.0%, French_Guiana 0.0%	2021-03-26	211	561	Alias of B.1.1.28.1.6, Brazil lineage, from pango-designation issue #141
P.1.7	Brazil 91.0%, United States of America 5.0%, Spain 2.0%, Peru 0.0%, Mexico 0.0%	2020-11-07	1542	3569	Alias of B.1.1.28.1.7, Brazil lineage, from pango-designation issue #141
P.1.7.1	Peru 94.0%, United States of America 2.0%, Brazil 1.0%, Chile 1.0%, Puerto_Rico 0.0%	2021-02-07	731	770	Alias of B.1.1.28.1.7.1, Peru lineage, from pango-designation issue #326
P.1.8	Brazil 94.0%, Sweden 1.0%, France 1.0%, United Kingdom 1.0%, Spain 1.0%	2021-05-03	173	254	Alias of B.1.1.28.1.8, Brazil lineage, from pango-designation issue #164
P.1.9	Brazil 97.0%, United States of America 1.0%, Mexico 1.0%, Belgium 1.0%	2021-02-26	159	264	Alias of B.1.1.28.1.9, Brazil lineage, from pango-designation issue #174
P.1.10.2	Mexico 100.0%	2021-05-17	24	24	Alias of B.1.1.28.1.10.2, Mexico lineage, from pango-designation issue #179
P.1.11	Brazil 96.0%, Ecuador 2.0%, Spain 1.0%, United States of America 1.0%	2021-05-10	35	103	Alias of B.1.1.28.1.11, Brazil lineage, from pango-designation issue #164
P.1.12	Peru 45.0%, United States of America 17.0%, Brazil 16.0%, Turkey 10.0%, Mexico 5.0%	2020-12-23	536	1814	Alias of B.1.1.28.1.12, predominantly Peru lineage, from pango-designation issue #212
P.1.12.1	Peru 91.0%, United States of America 4.0%, Italy 2.0%, Chile 1.0%, Switzerland 1.0%	2021-07-17	89	163	Sublineage of P.1.12 reported predominantly from Peru and US (from pango-designation issue #282)
P.1.15	Chile 56.0%, Argentina 31.0%, United States of America 6.0%, Brazil 1.0%, Spain 1.0%	2020-03-23	2755	4386	Alias of B.1.1.28.1.15, predominantly Chile lineage, from pango-designation issue #231
P.2	Brazil 56.0%, United States of America 25.0%, Canada 4.0%, Argentina 2.0%, Paraguay 2.0%	2020-04-13	424	5204	Alias of B.1.1.28.2, Brazilian lineage
P.4	Brazil 100.0%, United States of America 0.0%	2021-02-17	112	263	Alias of B.1.1.28.4, Brazil lineage, pango-designation issue #68
P.5	Brazil 95.0%, Philippines 3.0%, United States of America 2.0%	2021-02-08	24	61	Alias of B.1.1.28.5, Brazil lineage, pango-designation issue #86
P.6	Uruguay 95.0%, Philippines 2.0%, United States of America 1.0%, Norway 0.0%, Spain 0.0%	2020-09-23	171	255	Alias of B.1.1.28.6, Uruguay lineage, from pango-designation issue #148
P.7	Brazil 78.0%, Paraguay 6.0%, Uruguay 5.0%, France 4.0%, Argentina 3.0%	2020-06-24	166	224	Alias of B.1.1.28.7, Brazil lineage, from pango-designation issue #29
B.1.1.33	Brazil 83.0%, United States of America 5.0%, Chile 3.0%, Argentina 2.0%, Paraguay 1.0%	2020-03-01	930	2219	Brazillian
N.3	Argentina 97.0%, Bolivia 2.0%, Hong_Kong 1.0%, Chile 1.0%	2020-04-17	81	174	Alias of B.1.1.33.3, Argentinian
N.4	Chile 92.0%, Brazil 4.0%, United States of America 1.0%, Peru 1.0%, New_Zealand 0.0%	2020-03-25	123	238	Alias of B.1.1.33.4, Chilean
N.5	Argentina 87.0%, United States of America 7.0%, Spain 1.0%, Italy 1.0%, United Kingdom 1.0%	2020-03-19	59	561	Alias of B.1.1.33.5, Argentinian
N.6	Chile 97.0%, Brazil 1.0%, Japan 1.0%, Paraguay 1.0%	2020-02-16	93	138	Alias of B.1.1.33.6, Chilean
N.7	Uruguay 100.0%	2020-06-18	27	31	Alias of B.1.1.33.7, Uruguay
N.9	Brazil 96.0%, Ireland 1.0%, Argentina 1.0%, Japan 1.0%, Chile 1.0%	2020-09-25	32	167	Alias of B.1.1.33.9, Brazilian lineage
N.10	Brazil 97.0%, Germany 3.0%	2020-12-29	17	35	Alias of B.1.1.33.10, Brazilian lineage described in https://virological.org/t/identification-of-a-new-b-1-1-33-sars-cov-2-variant-of-interest-voi-circulating-in-brazil-with-mutation-e484k-and-multiple-deletions-in-the-amino-n-terminal-domain-of-the-spike-protein/675
B.1.1.110	Peru 92.0%, Finland 8.0%	2020-03-24	6	13	Peru lineage
B.1.1.324	Chile 100.0%	2020-05-22	12	17	Chilean Lineage
B.1.1.328	Costa_Rica 64.0%, United States of America 31.0%, Poland 3.0%, Panama 2.0%	2020-06-11	10	61	Costa Rica and Florida
B.1.1.332	Brazil 100.0%	2020-07-01	7	30	Brazillian Lineage
B.1.1.378	Brazil 43.0%, United Kingdom 36.0%, Spain 8.0%, Finland 3.0%, United States of America 2.0%	2020-03-16	43	105	UK and Brazil
B.1.1.381	Peru 67.0%, Chile 25.0%, United States of America 8.0%	2020-05-04	7	24	Peruvian
B.1.1.388	Colombia 75.0%, Ecuador 12.0%, Spain 12.0%	2020-04-26	5	8	Columbian lineage
B.1.1.389	Costa_Rica 86.0%, United States of America 6.0%, Spain 5.0%, Finland 2.0%, Australia 1.0%	2020-06-01	87	164	Costa Rica lineage
B.1.1.422	Mexico 50.0%, Lithuania 35.0%, Senegal 5.0%, Belarus 5.0%, Poland 5.0%	2020-10-26	7	20	Lithuanian lineage
B.1.1.442	Argentina 80.0%, Turkey 7.0%, United States of America 5.0%, Germany 5.0%, Austria 2.0%	2020-05-16	37	56	Argentinian
B.1.1.516	Costa_Rica 100.0%	2020-06-02	8	14	Costa Rica lineage
B.1.110	Chile 56.0%, United States of America 33.0%, Australia 5.0%, Argentina 4.0%, Turkey 0.0%	2020-03-02	195	218	Chilean/ US and Australia lineage
B.1.110.1	Chile 82.0%, United States of America 18.0%	2020-03-18	9	11	Chilean/ US lineage
B.1.195	Brazil 33.0%, United_Arab_Emirates 22.0%, India 16.0%, Uruguay 9.0%, Egypt 7.0%	2020-03-17	100	187	UAE
B.1.203	Costa_Rica 48.0%, Panama 32.0%, United States of America 16.0%, Canada 4.0%	2020-07-05	9	25	Panama/Costa Rica
B.1.205	Peru 98.0%, Israel 2.0%	2020-03-05	28	40	Peruvian
B.1.212	Brazil 64.0%, France 15.0%, Kenya 6.0%, Germany 5.0%, Senegal 3.0%	2020-03-03	33	66	South American lineage
B.1.243.2	Mexico 81.0%, United States of America 19.0%	2021-05-10	41	62	Mexico lineage, from pango-designation issue #169
B.1.291	Costa_Rica 94.0%, United States of America 4.0%, Australia 2.0%	2020-05-31	40	52	Costa Rica
AY.25.1.1	Peru 82.0%, United States of America 14.0%, Chile 2.0%, Colombia 1.0%, Switzerland 1.0%	2021-07-26	82	176	Alias of B.1.617.2.25.1.1, Peru lineage, from pango-designation issue #355
AY.26.1	Peru 81.0%, United States of America 12.0%, Mexico 2.0%, Israel 1.0%, Chile 1.0%	2021-06-25	92	154	Alias of B.1.617.2.26.1, Peru lineage, from pango-designation issue #278
AY.34.1.1	Brazil 74.0%, Chile 8.0%, United States of America 7.0%, Germany 2.0%, United Kingdom 1.0%	2021-02-09	874	2135	Alias of B.1.617.2.34.1.1, Brazil and Chile lineage
AY.39.2	Peru 73.0%, United States of America 14.0%, Switzerland 8.0%, Chile 3.0%, Italy 1.0%	2021-07-06	148	1659	Alias of B.1.617.2.39.2, Peru lineage, from pango-designation issue #295
AY.43.1	Brazil 96.0%, United Kingdom 1.0%, United States of America 1.0%, France 1.0%, Chile 1.0%	2021-06-04	287	982	Alias of B.1.617.2.43.1, Brazil lineage, from pango-designation issue #319
AY.43.2	Brazil 99.0%, France 0.0%, Japan 0.0%, Belgium 0.0%, Switzerland 0.0%	2021-06-30	530	1247	Alias of B.1.617.2.43.2, Brazil lineage, from pango-designation issue #319
AY.43.3	Chile 78.0%, United States of America 9.0%, Denmark 7.0%, United Kingdom 2.0%, France 2.0%	2021-01-02	625	2017	Alias of B.1.617.2.43.3, Chile lineage, from pango-designation issue #337
AY.43.7	Brazil 98.0%, Netherlands 1.0%, France 1.0%, Israel 1.0%	2021-08-31	92	177	Alias of B.1.617.2.43.7, Brazil lineage, from pango-designation issue #378
AY.46.3	Brazil 95.0%, United States of America 1.0%, Turkey 1.0%, India 0.0%, Czech_Republic 0.0%	2021-04-16	675	1485	Alias of B.1.617.2.46.3, Brazil lineage, from pango-designation issue #247
AY.99.1	Brazil 85.0%, United Kingdom 10.0%, United States of America 4.0%, India 1.0%, Spain 0.0%	2021-03-23	318	1318	Alias of B.1.617.2.99.1, Brazil lineage
AY.99.2	Brazil 97.0%, United States of America 1.0%, Chile 0.0%, France 0.0%, Portugal 0.0%	2021-04-13	5209	21771	Alias of B.1.617.2.99.2, Brazil lineage
AY.101	Brazil 81.0%, Chile 10.0%, Colombia 4.0%, Peru 2.0%, United States of America 1.0%	2021-02-19	836	3997	Alias of B.1.617.2.101, Brazil and Chile lineage
AY.102.1	Peru 48.0%, United States of America 26.0%, Turkey 5.0%, India 5.0%, Germany 3.0%	2021-04-08	130	369	Alias of B.1.617.2.102.1, Peru lineage, from pango-designation issue #325
AY.102.2	Peru 71.0%, India 13.0%, United States of America 5.0%, France 2.0%, Chile 2.0%	2021-04-08	153	391	Alias of B.1.617.2.102.2, Peru lineage, from pango-designation issue #330
AY.119.1	Peru 58.0%, Chile 15.0%, United States of America 13.0%, Costa_Rica 2.0%, Spain 2.0%	2021-08-18	103	499	Alias of B.1.617.2.119.1, Chile and Peru lineage, from pango-designation issue #336
B.1.621.2	Colombia 64.0%, Chile 15.0%, United States of America 11.0%, Peru 5.0%, Canada 3.0%	2021-05-12	91	574	Lineage in multiple countries, from pango-designation issue #232
B.1.632	Mexico 62.0%, United States of America 30.0%, Germany 7.0%, Russia 1.0%	2021-04-19	37	130	Predominantly Mexico lineage, from pango-designation issue #156
B.1.635	Mexico 72.0%, United States of America 28.0%	2021-01-16	51	53	Mexico and USA lineage, from pango-designation issue #159

## Sheet: Lineages 80% LatinAm
Supplementary file part 5. Lineages reported with a predominant frequency >80% among Latin American countries
Lineage	Most common countries	Most common Country	Total Sequences WORLDWIDE	First Detected		Date First Detected	Date Last Detected	First Detected = Most Frequent
				Country	Total Sequences 1 st Country
A.2.4	Panama 96.0%, Costa_Rica 2.0%, Northern_Mariana_Islands 1.0%, United States of America 1.0%, United Kingdom 0.0%	Panama	291	Panama	279	2020-02-04	2021-03-11	YES
C.4	Peru 95.0%, United States of America 2.0%, Turkey 2.0%, Republic of Serbia 1.0%, Switzerland 1.0%	Peru	130	Peru	124	2021-05-19	2021-08-18	YES
C.11	Chile 97.0%, Peru 2.0%, Argentina 1.0%	Chile	95	Chile	92	2020-04-01	2021-05-02	YES
C.13	Peru 84.0%, United States of America 14.0%, Japan 2.0%	Peru	45	Peru	37	2020-03-29	2021-02-16	YES
C.14	Peru 92.0%, United States of America 3.0%, Japan 2.0%, Democratic Republic of the Congo 1.0%, Brazil 1.0%	Peru	253	Peru	234	2020-03-20	2021-07-30	YES
C.25	Peru 100.0%	Peru	8	Peru	8	2020-03-20	2020-08-27	YES
C.29	Chile 89.0%, Russia 6.0%, Denmark 6.0%	Chile	18	Chile	16	2020-06-25	2021-03-04	YES
C.32	Peru 95.0%, Turkey 2.0%, Denmark 2.0%, United Kingdom 2.0%	Peru	57	Peru	54	2020-05-07	2021-04-10	YES
C.33	Peru 90.0%, Japan 5.0%, United States of America 5.0%	Peru	20	Peru	18	2020-05-18	2021-03-01	YES
C.40	Peru 97.0%, Chile 3.0%	Peru	37	Peru	35	2021-02-02	2021-12-06	YES
P.1.3	Brazil 100.0%	Brazil	29	Brazil	29	2021-03-12	2021-06-30	YES
P.1.4	Brazil 98.0%, Costa_Rica 1.0%, Peru 1.0%, United States of America 0.0%, Colombia 0.0%	Brazil	1039	Brazil	1015	2021-03-19	2021-11-11	YES
P.1.5	Brazil 100.0%	Brazil	14	Brazil	14	2021-04-03	2021-09-17	YES
P.1.6	Brazil 99.0%, Sweden 0.0%, French_Guiana 0.0%	Brazil	562	Brazil	559	2021-03-26	2021-11-16	YES
P.1.7	Brazil 91.0%, United States of America 5.0%, Spain 2.0%, Peru 0.0%, Mexico 0.0%	Brazil	3666	Japan (EPI_ISL_896023 - Traveler?)	3	2020-11-07	2021-11-24	NO
P.1.7.1	Peru 94.0%, United States of America 2.0%, Brazil 1.0%, Chile 1.0%, Puerto_Rico 0.0%	Peru	773	Bolivia	2	2021-02-07	2021-12-07	NO
P.1.8	Brazil 94.0%, Sweden 1.0%, France 1.0%, United Kingdom 1.0%, Spain 1.0%	Brazil	257	Brazil	243	2021-05-03	2021-10-25	YES
P.1.9	Brazil 97.0%, United States of America 1.0%, Mexico 1.0%, Belgium 1.0%	Brazil	236	Brazil	229	2021-02-27	2021-09-24	YES
P.1.10.2	Mexico 100.0%	Mexico	23	Mexico	23	2021-05-17	2021-07-08	YES
P.1.11	Brazil 96.0%, Ecuador 2.0%, Spain 1.0%, United States of America 1.0%	Brazil	102	Brazil	99	2021-05-10	2021-10-01	YES
P.1.12.1	Peru 91.0%, United States of America 4.0%, Italy 2.0%, Chile 1.0%, Switzerland 1.0%	Peru	161	Italy (EPI_ISL_3485110 - Traveler?)	3	2021-07-17	2021-12-06	NO
P.4	Brazil 100.0%, United States of America 0.0%	Brazil	234	Brazil	232	2021-02-18	2021-09-09	YES
P.5	Brazil 95.0%, Philippines 3.0%, United States of America 2.0%	Brazil	44	Brazil	43	2021-02-28	2021-07-26	YES
P.6	Uruguay 95.0%, Philippines 2.0%, United States of America 1.0%, Norway 0.0%, Spain 0.0%	Uruguay	298	Uruguay	294	2020-12-02	2021-04-25	YES
B.1.1.33	Brazil 83.0%, United States of America 5.0%, Chile 3.0%, Argentina 2.0%, Paraguay 1.0%	Brazil	2130	United States	110	2020-03-07	2021-12-05	NO
N.3	Argentina 97.0%, Bolivia 2.0%, Hong_Kong 1.0%, Chile 1.0%	Argentina	124	Argentina	118	2021-04-17	2021-06-09	YES
N.4	Chile 92.0%, Brazil 4.0%, United States of America 1.0%, Peru 1.0%, New_Zealand 0.0%	Chile	232	Canada (EPI_ISL_586379 - Traveler?)	1	2020-03-25	2021-12-21	NO
N.5	Argentina 87.0%, United States of America 7.0%, Spain 1.0%, Italy 1.0%, United Kingdom 1.0%	Argentina	365	India (EPI_ISL_1055768 - Traveler?)	1	2020-03-19	2021-06-21	NO
N.6	Chile 97.0%, Brazil 1.0%, Japan 1.0%, Paraguay 1.0%	Chile	138	Chile	134	2020-02-16	2021-10-24	YES
N.7	Uruguay 100.0%	Uruguay	33	Uruguay	33	2020-06-18	2020-07-14	YES
N.9	Brazil 96.0%, Ireland 1.0%, Argentina 1.0%, Japan 1.0%, Chile 1.0%	Brazil	138	Brazil	133	2020-09-25	2021-04-12	YES
N.10	Brazil 97.0%, Germany 3.0%	Brazil	22	Brazil	20	2020-12-29	2021-07-30	YES
B.1.1.110	Peru 92.0%, Finland 8.0%	Peru	11	Finland	1	2020-03-24	2020-09-14	NO
B.1.1.324	Chile 100.0%	Chile	17	Chile	17	2020-05-22	2020-12-28	YES
B.1.1.332	Brazil 100.0%	Brazil	29	Brazil	29	2020-07-01	2021-03-16	YES
B.1.1.389	Costa_Rica 86.0%, United States of America 6.0%, Spain 5.0%, Finland 2.0%, Australia 1.0%	Costa_Rica	139	Costa Rica	123	2020-06-01	2021-04-07	NO
B.1.1.442	Argentina 80.0%, Turkey 7.0%, United States of America 5.0%, Germany 5.0%, Austria 2.0%	Argentina	47	Argentina	39	2020-05-16	2021-03-21	YES
B.1.1.516	Costa_Rica 100.0%	Costa_Rica	21	Nicaragua	9	2020-04-14	2021-02-09	NO
B.1.110.1	Chile 82.0%, United States of America 18.0%	Chile	12	Chile	9	2020-03-18	2021-01-19	YES
B.1.205	Peru 98.0%, Israel 2.0%	Peru	40	Peru	39	2020-03-05	2020-11-30	YES
B.1.243.2	Mexico 81.0%, United States of America 19.0%	Mexico	60	Mexico	47	2021-05-10	2021-08-25	YES
B.1.291	Costa_Rica 94.0%, United States of America 4.0%, Australia 2.0%	Costa_Rica	67	Nicaragua	23	2020-04-21	2021-01-22	NO
AY.25.1.1	Peru 82.0%, United States of America 14.0%, Chile 2.0%, Colombia 1.0%, Switzerland 1.0%	Peru	172	USA	25	2021-07-26	2021-12-21	NO
AY.26.1	Peru 81.0%, United States of America 12.0%, Mexico 2.0%, Israel 1.0%, Chile 1.0%	Peru	154	Peru	124	2021-06-25	2021-12-24	YES
AY.43.1	Brazil 96.0%, United Kingdom 1.0%, United States of America 1.0%, France 1.0%, Chile 1.0%	Brazil	1036	Poland (EPI_ISL_2681042 - Traveler?)	1	2021-06-04	2021-12-28	NO
AY.43.2	Brazil 99.0%, France 0.0%, Japan 0.0%, Belgium 0.0%, Switzerland 0.0%	Brazil	1295	India (EPI_ISL_3117634 - Date 2021/06)	2	2021-06-15	2022-01-07	NO
AY.43.7	Brazil 98.0%, Netherlands 1.0%, France 1.0%, Israel 1.0%	Brazil	184	France (EPI_ISL_4700062 - Date 2021/08)	4	2021-08-15	2021-12-27	NO
AY.46.3	Brazil 95.0%, United States of America 1.0%, Turkey 1.0%, India 0.0%, Czech_Republic 0.0%	Brazil	1565	India (EPI_ISL_3276972)	18	2020-11-03	2022-01-06	NO
AY.99.1	Brazil 85.0%, United Kingdom 10.0%, United States of America 4.0%, India 1.0%, Spain 0.0%	Brazil	1372	India (EPI_ISL_4446961)	10	2021-03-23	2022-01-15	NO
AY.99.2	Brazil 97.0%, United States of America 1.0%, Chile 0.0%, France 0.0%, Portugal 0.0%	Brazil	22815	Brazil	22180	2021-04-13	2022-01-14	YES
AY.101	Brazil 81.0%, Chile 10.0%, Colombia 4.0%, Peru 2.0%, United States of America 1.0%	Brazil	4300	Colombia (EPI_ISL_8187166)	199	2021-02-19	2022-01-11	NO
